# Supplementary material for: Single nucleotide polymorphism array‐based signature of low hypodiploidy in acute lymphoblastic leukemia
Source: Genes Chromosomes Cancer. 2021 May 17;60(9):604–15. doi: 10.1002/gcc.22956 (PMC8600946; doi:10.1002/gcc.22956)
Supplement: Supplementary file 3 — Supplementary Table 1 List of gene covered by panel Supplementary Table 2: List of cases with karyotypes, selected FISH results and classification categories. Supplementary Table 3: Details of TP53 mutations identified Supplementary Table 4: Whole chromosome log2 ratios for all cases in discovery cohort Supplementary Table 5: Whole chromosome log2 ratios for all cases in validation cohort [file GCC-60-604-s002.xlsx]

## Sheet: Supplementary table 1
Supplementary Table 1: List of gene covered by panel
Gene	Region captured	Gene	Region captured
ABL1	whole gene	MEF2C	whole gene
ABL2	whole gene	MEF2D	whole gene
ARID2	whole gene	NF1	whole gene
ASXL1	exons	NOTCH1	exons
ATM	exons	NR3C1	exons
CREBBP	exons	NRAS	exons
CSF1R	whole gene	NT5C2	exons
DGKH	whole gene	PAX5	whole gene
DNMT3A	exons	PDGFRB	whole gene
ETV6	whole gene	PTEN	whole gene
FLT3	whole gene	PTPN11	exons
FOXO1	exons	RAG1	whole gene
IKZF1	whole gene	RB1	exons
IKZF2	exons	RUNX1	exons
IKZF3	exons	SH2B3	exons
IL7R	exons	TCF3	whole gene
JAK1	exons	TCF4	whole gene
JAK2	whole gene	TET2	exons
JAK3	exons	TFDP3	exons
KDM6A	whole gene	TOX	exons
KMT2C	exons	TP53	exons
KRAS	exons	ZFHX3	exons

## Sheet: Supplementary table 2
Supplementary Table 2: List of cases with karyotypes, selected FISH results and classification categories.
Patient ID	Sex	Age	% BM Blasts	SNP array	Subgroup at diagnosis	SNP array analysis	Ploidy subgroup entered into CART analysis	Ploidy subgroup output by classifier	Cytogenetics analysis at diagnosis	Summary of evidence from FISH [probes]
4949	Female	20	99	Illumina	Low hypodiploidy	LOH-LCN	HoTr	Non-ploidy	34~35,XX,der(2)t(7;13;2)(p15;?;p11),-3,-4,-5,der(6)t(6;7)(q2?5;q22),-7,-9,der(9)t(9;18)(p?1;p1),del(9)(p2?),dic(12;22)(p1;p1),-13,der(14)t(12;14)(p?10;p10),-15,-16,-17,-18,-20,-22[cp8]	Hypodiploid clone - 1 copy of chromosomes 3 and 7 [CEP1, CEP3, CEP7, CEP11, BCR/ABL1, MLL, ETV6/RUNX1, IGH, CRLF2]
4950	Male	51	98	Illumina	Low hypodiploidy	Inconclusive	HoTr	Non-ploidy	31-38,Y,-X,-2,-8,-9,-10,-13,-14,-15,-16,-17,-19,-22,inc[cp8]	Normal [CEP1, CEP3, CEP7, CEP11, BCR/ABL1, ETV6/RUNX1, IGH, CRLF2]
24401	Female	54	54	Illumina	Low hypodiploidy	Inconclusive	HoTr	HoTr	37,XX,-2,-3,-7,-12,-13,-15,-16,-17,-20[6]	Hypodiploid clone - 1 copy chromosome 3 [CEP3, CEP6, BCR/ABL1, MLL]
26076	Male	46	60	Illumina	Low hypodiploidy	LOH-LCN	HoTr	HoTr	37,XY,-2,-3,-4,-7,-12,-13,-15,-16,-17[8]	Hypodiploid clone - 1 copy of chromosome 12 [ETV6/RUNX1, MLL, BCR/ABL1]
26082	Female	48	80	Illumina	Low hypodiploidy	LOH-LCN	HoTr	HoTr	39,X,-X,-3,der(7)t(7;11)(q11.2;q13),-8,-9,+10,der(15)t(15)t(15;17)(p11;q11.2),-16,-17,-17,der(18)t(8;18)(q?22;q2?3),-20[6]	Hypodiploid clone - 1 copy chromosomes 3 and 9 [CEP3, CEP6, BCR/ABL1, MLL, MYC, IGH/MYC/CEP8, ETV6/RUNX1]
26706	Male	60	89	Illumina	Low hypodiploidy	LOH-LCN	HoTr	HoTr	39,XY,add(2)(p13),-3,-4,-7,-8,i(9)(q10),-12,-13,-16,-17,+2mar[cp3]	Hyperdiploid clone - 3 copies of chromosomes 9 and 11 [BCR/ABL1, MLL]
27069	Female	46	96	Illumina	Low hypodiploidy	LOH-LCN	HoTr	HoTr	34,XX,-3,-4,-5,-7,-8,-9,?inv(12)(q13q24),-13,-14,-15,-16,-17,-18,-20,+mar[8]	Hypodiploid and hyperdiploid clones - 1 copy of chromosome 3 and 3 copies of chromosome 6 [CEP3, CEP6]
27121	Female	64		Affymetrix CEL	Low hypodiploidy	Inconclusive	HoTr	HoTr	36,X,-X,-2,-3,-4,-7,-12,-13,-15,-16,-17[7]	Hypodiploid clone - 1 copy chromosome 12 [BCR/ABL1, MLL, ETV6/RUNX1, IGH]
27596	Male	62	64	Affymetrix CEL	Low hypodiploidy	LOH-LCN	HoTr	HoTr	38~39,XY,-3,-4,-5,-7,-9,-15,-16,inc[cp4]	Hypodiploid clone - 1 copy of chromosomes 3, 4, 5, 7, 9 [CEP3, CEP6, BCR/ABL1, IGH/FGFR3, IGH/MAF, BCL6, 7q22.1/7q31, del5q]
29588	Male	52	66	Illumina	Low hypodiploidy	LOH-LCN	HoTr	HoTr	34,X,-Y,-2,-3,-4,-5,-7,-9,-13,-15,-16,-17,-20[8]	Hypodiploid clone - 1 copy of chromosomes 3 and 9 [CEP3, CEP6, BCL6, MYC, IGH/BCL2, BCR/ABL1, MLL, ETV6/RUNX1, TCF3, IGH]
923	Male	15	74	Illumina	Low hypodiploidy	Inconclusive	HoTr	HoTr	38,XY,-3,-4,add(4)(q21),add(5)(q13),-7,-9,add(10)(p),-13,-15,-16,-17,-20[23]	Normal [BCR/ABL1, MLL, ETV6/RUNX1, IGH, IKZF1/CEP7]
11669	Male	16	100	Illumina	Low hypodiploidy	LOH-LCN	HoTr	HoTr	32,Y,-X,-2,-3,-4,-6,-7,-9,-12,-13,-16,-17,-19,-20,-21[1]/ 34,X,-Y,-2,-3,-4,-7, -9,-12,-13,-15,-16,-17,-20[1]	Hypodiploid clone - 1 copy of chromosomes X, 3, 7, 9, 12, 17, 22 [CEP3, CEP7, CEP9, CEP12, CEP17, BCR/ABL1, MLL, ETV6/RUNX1, IGH, CRLF2]
21894	Male	12	50	Illumina	Low hypodiploidy	LOH-LCN	HoTr	HoTr	32~36,XY,-2,-3,-4,-7,-12,-13,-14,-15,-16,-17,-18,-20[cp8]	Hypodiploid clone - 1 copy of chromosomes 12 and 14 [BCR/ABL1, MLL, ETV6/RUNX1, MYC/IGH, IGH]
25296	Male	28	94	Illumina	Low hypodiploidy	LOH-LCN	HoTr	HoTr	30~34,X,-Y,-2,-3,-4,-5,-7,-9,-11,-12,-13,-15,-16,-17,-20,-21,-22[cp11]/51~60,X,+X,-Y,+1,+6,+8,+8,+10,+14,+18,+18,+19,+21,inc[cp5]	Hypodiploid and hyperdiploid clones - 1 copy of chromosomes 9, 11, 22 and 3 copies of chromosome 14 [BCR/ABL1, MLL, TCR A/B]
26624	Male	50	39	Illumina	Low hypodiploidy	LOH-LCN	HoTr	HoTr	35,X-Y,-2,-3,-4,-7,-9,-12,-13,-15,-16,-17,-20,+mar[cp5]/62~69,idemx2,+4,-5,-6,+9,-11,+12,-14,-18,-19,+21[cp11]	Hyperdiploid clone - 4 copies of chromosomes 6 and 22 [CEP3, CEP6, BCR/ABL1]
26902	Female	43	60	Illumina	Low hypodiploidy	LOH-LCN	HoTr	HoTr	36,XX,-3,-4,-5,-7,-9,-13,-15,-16,-17,add(19)(p13),-20[cp4]/ 70~73,XX,+X,+X,+1,+1,+2,+3,add(3)(q2),+5,+6,+6,+8,+10,+10,+11,+11,+12,+12,+13,+14,+14,+18,+18,+19,+19,+21,+21,+22,+22[cp7]	Hypodiploid and hyperdiploid clones - 1 copy of chromosomes 3 and 9 and 4 copies of chromosomes 11 and 21 [CEP3, CEP6, BCR/ABL1, MLL, ETV6/RUNX1, TCF3, IGH]
28336	Female	58		Illumina	Low hypodiploidy	LOH-LCN	HoTr	HoTr	34,X,-X,-3,-4,-5,-7,-8,-9,-14,-15,-16,-17,-20[4]/68~70,idemx2[cp2]	Hyperdiploid clone - 3 copies of chromosome 3 and 4 copies of chromosomes 6, 11 and 21 [CEP3, CEP6, BCR/ABL1, MLL]
28430	Female	42	37	Illumina	Low hypodiploidy	LOH-LCN	HoTr	HoTr	33~34,X,-X,-2,-3,-4,-5,-6,-7,-9,-13,-15,-16,-17,-20[cp9]/66,idemx2,+3,+3,+20,+20[1]	Hypodiploid and hyperdiploid clones - 1 copy of chromosomes 3 and 9, 3 copies of chromosome 6 [BCR/ABL1, MLL, CEP3, CEP6]
28508	Female	59	57	Illumina	Low hypodiploidy	LOH-LCN	HoTr	HoTr	~36,XX,inc[4]/~70,XX,inc[5]	Hypodiploid and hyperdiploid clones - 1 copy of chromosomes 3 and 12, 3/4 copies of chromosomes 9, 6, 21 [BCR/ABL1, MLL, ETV6/RUNX1, CEP3, CEP6]
28644	Female	64	95	Illumina	Low hypodiploidy	LOH-LCN	HoTr	HoTr	37,XX,-3,-4,-5,-7,-9,add(14)(q32),-15,-16,-17,-20[5]/ 68,XX,+1,+2,+3,+8,+8,+10,+11,+12,+13,+14,+14,+16,+18,+18,+19,+19,+20,+21,+21,+22,+22,+mar[cp3]	Hypodiploid and hyperdiploid clones - 1 copy of chromosomes 3 and 17, 3/4 copies of chromosomes 6, 10, 11, 14, 18, 19, 21, 22 [BCR/ABL1, MLL, p16/CEP9, IGH, TCF3, CEP18/CEPX, CEP4/CEP6, CEP10/CEP17, ETV6/RUNX1, CEP7, CEP17, CEP3, CEP6]
29407	Female	60	94	Illumina	Low hypodiploidy	LOH-LCN	HoTr	HoTr	31~35,X,-X,-2,dic(8;13)(q10;q10),+19,-20[cp3]/ 57~67,XX,+1,+1,+2,+4,+6,+6,dic(8;13)(q10;q10)x2,+10,+11,+11,+i(11)(q10),+12,+14,+14,+18,+18,+19,+19,+21,+21,+22,+22,+1~6mar[cp11]	Hyperdiploid clone - 4 copies of chromosomes 6, 11, 22 [BCR/ABL1, MLL, CEP3, CEP6, CEP7, CEP17]
22435	Female	12	100	Illumina	Low hypodiploidy	LOH-LCN	HoTr	HoTr	37,XX,-2,-3,-4,-7,-12,-13,-15,-16,-17[6]/ 73,XX,+X,+X,+1,+1,+5,+5,+6,+6,+8,+8,+9,+9,+10,+11,+11,+14,+14,+18,+18,+19,+19,+20,+20,+21,+21,+22,+22[8]	Hypodiploid and hyperdiploid clones - 1 copy of chromosome 12, 3/4 copies of chromosomes 9, 11, 14, 21, 22 [BCR/ABL1, MLL, ETV6/RUNX1, IGH]
1142	Female	20	96	Illumina	Near triploidy	Inconclusive	HoTr	HoTr	72,XX,+X,+1,+1,+2,+3,+4,+5,+8,+8,+10,+11,+12,+14,+14,t(14;14)(q32;q32),+15,+16,+17,+17,+18,+18,+19,+20,+21,+21,+22,+mar[12]	Hyperdiploid clone - 4 copies of chromosomes 14 and X [BCL11B, IGH, CRLF2]
5954	Male	50	95	Illumina	Near triploidy	LOH-LCN	HoTr	HoTr	57-69,XY,+X,+Y,+1,+2,+6,+6,+8,+8,+11,+11,+12,+12,+14,+14,+18,+19,+19,+21,+22,+mar,+mar[cp10]	Hyperdiploid clone - 3/4 copies of chromosomes 12, 14, 21, 22, X [BCR/ABL1, MLL, ETV6/RUNX1, CRLF2, IGH]
25437	Female	64	88	Illumina	Near triploidy	LOH-LCN	HoTr	HoTr	66~69,XX,+X,+2,der(1;3)(p10;q10)x2,+4,+5,+6,+6,+10,+11,+12,+12,+18,+18,+19,+20,+21,+21,+22,+22,+mar1,+mar2[cp8]	Hyperdiploid clone - 3/4 copies of chromosomes 6, 11, 12, 21, 22 [BCR/ABL1, MLL, ETV6/RUNX1, CEP3, CEP6]
25614	Female	56	75	Illumina	Near triploidy	LOH-LCN	HoTr	HoTr	63~67,XX,+add(1)(p36),+add(1)(p12),+2,+6,+6,add(9)(q34),+add(10)(q26)x2,+11,+12,+12,+14,+14,+18,+18,+19,+22,+22,+1~9mar[cp7]	Hypodiploid and hyperdiploid clones - 1 copy of chromosomes 3, 7, 9, 15, 4 copies of chromosomes 1, 6, 11, 12, 18, 22 [BCR/ABL1, MLL, CEP1/CEP15, CEP3/CEP6, CEP7/CEP18, CEP12/CEP15]
25950	Female	40	73	Illumina	Near triploidy	LOH-LCN	HoTr	HoTr	64~65,XX,+X,+1,+4,+5,+6,+6,+8,+8,+10,+10,+10,+11,+11,+12,+14,+18,+19,+19,+20,+21,+21,+22[cp7]	Hyperdiploid clone - 3/4 copies of chromosomes 6, 11 and 22 [BCR/ABL1, MLL, CEP6]
27400	Female	46	89	Illumina	Near triploidy	Inconclusive	HoTr	HoTr	76,XX,+X,+1,+1,+2,+3,+4,+5,+7,+8,+8,+10,+11,+12,+14,+14,+15,+16,+i(17)(q10),+?18,+19,+20,+20,+21,+21,+22,+22,+3~6mar[cp2]	Hyperdiploid clone - 3/4 copies of chromosomes 6, 8, 11, and 22 [MLL, BCR/ABL1, MYC, CEP3, CEP6]
27537	Female	67	87	Affymetrix CEL	Near triploidy	Inconclusive	HoTr	HoTr	69,XX,+1,+1,+2,+4,+4,+5,+6,+6,+8,+10,+10,+11,+11,+12,+14,+14,+18,+18,+19,+21,+21,+22,+mar[3]	Hypodiploid and hyperdiploid clones - 1 copy of chromosomes 3, 7, and 17, 3/4 copies of chromosomes 8, 11, 14, 18, 22 [IGH/MYC, IGH/BCL2, BCL6, BCR/ABL1, MLL, CEP3, CEP6, CEP7, CEP17]
27555	Male	64		Affymetrix CEL	Near triploidy	Inconclusive	HoTr	HoTr	67,XY,+X,+Y,+1,+1,+2,+4,+5,+6,+?del(6)(q?25),+8,?add(9)(p21),+10,+11,+11,+12,+14,+18,+19,+21,+21,+22,+22,inc[1]	Hyperdiploid clone - 3/4 copies of chromosomes 1, 5, 9, 10, 11, 12, 19, 21, 22 [CEP4/CEP6, CEP10/CEP17, CEP18/CEPX, TCF3/PBX1/HLF, PDGFRB, p16/CEP9, BCR/ABL1, ETV6/RUNX1, IGH]
27873	Male	39	85	Illumina	Near triploidy	LOH-LCN	HoTr	HoTr	63~65,XY,+Y,+del(X)(q22q2?6),+1,+1,+2,+6,+6,+8,+10,+11,+12,+12,+18,+19,+19,+21,+21,+22,+22[cp7]	Hyperdiploid clone - 4 copies of chromosome 22 [BCR/ABL1]
28056	Female	55	90	Illumina	Near triploidy	Inconclusive	HoTr	HoTr	71~73,XX,+X,+1,+1,+2,+4,+5,+6,+8,+8,+10,+11,+12,+12,+13,+13,+14,+14,+15,?add(15)(p10),+16,+18,add(19)(q13.3)x2,+20,+21,+22,+~5~7mar,inc[cp5]	Hyperdiploid clone - 3/4 copies of chromosomes 6, 9, 10, 11, 12, 21, 22 [BCR/ABL1, ETV6/RUNX1, MLL, CEP3/CEP10, 7q]
28885	Male	59	27	Illumina	Near triploidy	LOH-LCN	HoTr	HoTr	62~66,XY,+X,+Y,+1,+del(1)(q?32),+2,+2,+4,+4,+5,+6,+8,+10,+13,+14,+15,-16,+?i(17)(q10),+18,+19,add(19)(p13),?+20,+21,+21,+22,+1~6mar[cp9]	Hyperdiploid clone - 3/4 copies of chromosomes 4, 6, 8, 10, 11, 15, 18, 22 [BCR/ABL1, MLL, MYC, IGL, CEP4/CEP10/CEP17, CEP3/CEP7/CEP17, CEP6/CEP15/CEP18]
28890	Female	49		Illumina	Near triploidy	LOH-LCN	HoTr	HoTr	59~66,XY,+X,+1,+2,+6,+6,+8,+9,+10,+10,+11,+11,+12,+13,+14,+16,+17,+18,+19,+19,+21,+21,+22[cp6]	Hyperdiploid clone - 3 copies of chromosomes 9 and 11 [MLL, BCR/ABL1]
28893	Male	27	95	Illumina	Near triploidy	Inconclusive	HoTr	HoTr	75~80,XY,+X,+Y,+Y,+Y,+1,+1,+2,+2,+3,+4,+5,+5,+6,+7,+8,+9,+10,+11,+12,+13,+14,+14,+15,+15,+16,+16,+17,+17,+18,+18,+19,+19,+20,+20,+21,+21,+22,+22[cp4]	IGH-CRLF2 rearrangement [ETV6/RUNX1, BCR/ABL1, MLL, CEP6, CRLF2, PDGFRB, MEF2D, JAK2, ABL2, ZNF384, IGH]
29434	Female	49	97	Illumina	Near triploidy	Inconclusive	HoTr	Non-ploidy	66~70,XX,-X,-4,?del(6)(p22),+?del(6)(p22),-7,+8,-9,+11,+12,-13,-15,-16,-17,+18,-20,+21[cp3]	Hyperdiploid clone - 3/4 copies of chromosomes 3, 6, 9, 12, 21, X [CEP3, CEP6, CEP4/CEP6, CEPX/CEPY, 7q/CEP7, TP53/CEP17, ETV6/RUNX1, BCR/ABL1]
3071	Male	15		Illumina	Near triploidy	LOH-LCN	HoTr	HoTr	62-64,X,-Y,+1,+1,+2,+4,+5,+6,+6,+8,+8,der(9;13)(q10;q10),+der(9;13),+10,+10,+11,+12, add(14)(p11),+add(14),+15,+18,+21,+21,+22,+22[cp15]/ 64,idem,add(21)[2]/ 72,XY,+X,+1,+2, +2,+4,+5,+5,+6,+6,+9,der(9;13)(q10;q10),+10,+10,+11,+11,+12,+12,add(12)(p),+13,+14,+14, add(14)(p11),+15,+16,+18,+21,+21,+22,+22[1]	Hyperdiploid clone - 3/4 copies of chromosomes 1, 11, 14 [IGH, CRLF2, CEP1, CEP3, CEP7, CEP11]
27058	Female	7		Illumina	Near triploidy	HET-CNG	HeH	HeH	64~66,XX,+X,add(1)(p?2),+1,+3,+4,+5,+6,+8,+10,+11,+12,+14,+14,+17,+18,+19,+20,+21,+21,+22,+mar[cp9]/46,XX[1]	Hyperdiploid clone - 3/4 copies of chromosomes 3, 6, 11, 18, 21, 22 [BCR/ABL1, MLL, ETV6/RUNX1, CEP3/CEP7/CEP17, CEP6/CEP15/CEP18]
25434	Male	54	27	Illumina	Low hypodiploidy	LOH-LCN	HoTr	HoTr	38~39,XY,-3,-7,add(9)(p21),del(12)(q2?1),-13,-15,-16,der(16)t(3;16)(p12;q13),-17,-19[cp4]/75~76,idemx2[cp2]	No FISH data
27392	Female	73	72	Affymetrix CEL	Low hypodiploidy	LOH-LCN	HoTr	HoTr	46,XX[20]	Hypodiploid and hyperdiploid clones - 1 copy of chromosome 3, 7, 9, 17 and 4 copies of chromosomes 6, 11, 12, 18 [MLL, BCR/ABL1, BCL2, DEK/NUP214, CEP11/CEP7/CEP12, CEP9/CEP17/CEP18, CEP3, CEP6]
26659	Male	60	0	Illumina	Near triploidy	LOH-LCN	HoTr	HoTr	Failed	Hyperdiploid clone - 4 copies of chromosomes 1, 6, 11, 18, 21, 2 copies of chromosome 4, 7, 17 [CEPX/CEP18, 1p36/1q25, CEP4/CEP6, p16/CEP9, BCR/ABL1, CEP10/CEP17, MLL, RUNX1/RUNX1T1, CEP7, CEP8, ETV6/RUNX1]
28486	Female	55	59	Illumina	Near triploidy	LOH-LCN	HoTr	HoTr	76,XX,+X,+1,+1,+2,+2,+4,+4,+5,+6,+6,+8,+9,+10,+11,+11,+12,+13,+14,+16,+16,+18,+19,+20,+21,+21,+22,+22,inc[1]	Hyperdiploid clone - 3/4 copies of chromosomes 6, 8, 9, 11, 12, 14, 19, 21, 22 [BCR/ABL1, MLL, ETV6/RUNX1, TCF3/PBX1/HLF, MYC, IGH/MYC/CEP8, CEP3, CEP6, CEP15]
31044	Female	63		Illumina	Low hypodiploidy	LOH-LCN	HoTr	HoTr	Not done	No FISH data, diagnosis from SNP array
M18/1850	Male	87		Illumina	Low hypodiploidy	Inconclusive	HoTr	HoTr	Failed	Hyperdiploid clone - 3 copies of chromosomes 1, 11, 14 and 19, 2 copies of chromosomes 9, 17 and 22
M18/3283	Female	78		Illumina	Low hypodiploidy	LOH-LCN	HoTr	HoTr	Failed	No FISH data, diagnosis from SNP array
M18/3510	Male	77		Illumina	Low hypodiploidy	LOH-LCN	HoTr	HoTr	46,XY[20]	No FISH data, diagnosis from SNP array
M18/3469	Male	31		Illumina	Low hypodiploidy	LOH-LCN	HoTr	HoTr	Failed	No FISH data, diagnosis from SNP array
M18/3777	Female	8		Illumina	Low hypodiploidy	LOH-LCN	HoTr	HoTr	46,XX[20]	No FISH data, diagnosis from SNP array
24805	Female	46	39	Illumina	HeH	Inconclusive	HeH	Non-ploidy	53,XX,+5,+6,+10,+11,+20,+21,i(21)(q10),+22[8]	Hyperdiploid clone - 3 copies of chromosomes 5, 11, 22 [MLL, BCR/ABL1, PDGFRB, CRLF2, ABL2, JAK2, IGH, ZNF384, MEF2D]
25852	Male	40	95	Illumina	HeH	HET-CNG	HeH	HeH	51,XY,+X,+4,+14,+21,+mar[12]	Normal [BCR/ABL1, BCL2]
26081	Female	28	85	Illumina	HeH	HET-CNG	HeH	HeH	51~53,XX,+X,+X,+6,+14,+17,+21,+21[cp10]	Hyperdiploid clone - 3/4 copies of chromosomes 6, 14, 17, 21, X [BCR/ABL1, ETV6/RUNX1, TCF3/PBX1, MLL, IGH, CEP1/CEP7/CEPX, CEP6, CEP10/CEP17, CEP4/CEP18]
26910	Male	43	68	Illumina	HeH	LOH-LCN	HoTr	HoTr	54~56,XY,+1,add(2)(q3)x2,+3,add(3)(q2),+5,+6,?del(6)(q?2),+10,+11,+14,+?16,+18,+2mar,inc[cp8]	Hyperdiploid clone - 3/4 copies of chromosomes 10, 11, 14, 18, 22 [BCR/ABL, MLL, IGH, CEP4/CEP10, CEP17/CEP18]
27478	Female	58	88	Illumina	HeH	LOH-LCN	HoTr	HoTr	59,XX,+X,+1,+2,+4,+6,+10,+12,+18,+19,+21,+21,+22,+22[10]	Hyperdiploid clone - 3/4 copies of chromosomes 11 and 22 [BCR/ABL1, MLL]
27599	Male	29	82	Illumina	HeH	HET-CNG	HeH	HeH	56,XY,+X,+Y,+4,+6,+17,+21,inc[cp4]	Normal [BCR/ABL1, MLL]
27921	Male	48	18	Illumina	HeH	HET-CNG	HeH	HeH	52,XY,+X,+4,+14,+?18,+21,+21[3]	Normal [BCR/ABL1, MLL]
28195	Male	30	89	Illumina	HeH	HET-CNG	HeH	HeH	59~61,XY,+X,+Y,?dup(1)(q21q25),+4,?dic(4;12)(p?15,p?13),?+del(5)(q?21q35),+6,?+8,+9,+10,+10,+11,+14,?dic(17;20)(p13;q13),+18,+18,+20,+20,+21,+21,+1~4mar[cp10]	Hyperdiploid clone - 3/4 copies of chromosomes 4, 10, 11, 18 [BCR/ABL1, MLL, CEP3/CEP7/CEP17, CEP4/CEP10/CEP17, CEP6/CEP15/CEP18]
28233	Male	58	56	Illumina	HeH	Inconclusive	HeH	Non-ploidy	56,XY,+X,+Y,+?5,+6,-8,+10,+18,+21,+21,+22,+22,+mar[3]/46,XY[7]	Hyperdiploid clone - 4 copies of chromosomes 21 and 22 [ETV6/RUNX1, BCR/ABL1, MLL, IGH]
28894	Male	41	100	Illumina	HeH	HET-CNG	HeH	HeH	52,XY,+X,del(1)(p32p36),+4,+8,+17,+18,+i(21)(q10)[2]	Hyperdiploid clone - 3 copies of chromosome 21 [ETV6/RUNX1, BCR/ABL1, MLL]
29491	Male	51	90	Illumina	HeH	LOH-LCN	HoTr	HoTr	58~59,XY,+?X,+1,+2,+6,add(8)(q2)x2,+10,+11,+12,+12,+14,idic(15)(p1),+18,add(18)(p1),+19,+21,+21,+22,+mar,inc[cp10]	Normal [BCR/ABL1]
27847	Female	3		Illumina	HeH	HET-CNG	HeH	HeH	59~60,inc[4]/46,inc[6]	Hyperdiploid clone - 3/4 copies of chromosomes 4, 6, 10, 11, 14, 18 [MLL, IGH, CEP6/CEP10, CEPX/CEPY/CEP18, FIP1L1/CHIC2/PDFGRA]
M17/2484	Male	4		Illumina	HeH	HET-CNG	HeH	HeH	53,X,+X,-Y,+6,+10,+14,+17,+18,+18,+21[2]	No FISH data
M18/3960	Female	2		Illumina	HeH	Inconclusive	HeH	HeH	50,XX,+6,+14,+21,+21[10]	No FISH data
M18/766	Male	3		Illumina	HeH	HET-CNG	HeH	HeH	55,X,+X,-Y,+6,+10,+14,+17,+18,+18,+21,+21,+22[1]	No FISH data
M18/968	Male	6		Illumina	HeH	HET-CNG	HeH	Non-ploidy	53-54,XY,+X,dup(1)(q21q32),+4,+6,+10,+18,+21,+21,+mar[cp4]	No FISH data
M19/525	Male	8		Illumina	HeH	HET-CNG	HeH	HeH	53~56,XY,add(3)(q2?),+5,+7,+16,+20,+21,+21, +2~5mar[cp5]	Hyperdiploid clone - 3 copies of chromosomes 4, 14, 18, X
26726	Male	66	88	Affymetrix CEL	HeH	HET-CNG	HeH	HeH	Not done	Hyperdiploid clone - 3/4 copies of chromosomes 4, 10, 14, 21 [BCR/ABL1, ETV6/RUNX1, MLL, IGH, CEP4/CEP10]
27044	Female	54	95	Illumina	HeH	HET-CNG	HeH	Non-ploidy	Failed	Hyperdiploid clone - 3/4 copies of chromosomes X, 6, 10, 14, 21, 22 [ETV6/RUNX1, BCR/ABL1, MLL, IGH/BCL2, CEPX/CEPY, CEP6/CEP10]
27212	Male	33	97	Illumina	HeH	Inconclusive	HeH	Non-ploidy	Failed	Hyperdiploid clone - 3/4 copies of chromosomes 6, 10, 14, 21, 22, X [p16/CEP9, BCR/ABL1, MLL, ETV6/RUNX1, TCF3, CEPX/CEP18, CEP4/CEP6, CEP10/CEP17, PML/RARA, RARA, IGH, IGH/CCND3]
25654	Male	8		Illumina	HeH	HET-CNG	HeH	Non-ploidy	Failed	Hyperdiploid clone - 3/4 copies of chromosomes 4, 18, 21 [BCR/ABL1, MLL, ETV6/RUNX1, CEP4/CEP10/CEP17, CEP3/CEP7/CEP18]
26690	Female	3		Illumina	HeH	HET-CNG	HeH	HeH	Failed	Hyperdiploid clone - 3/4 copies of chromosomes 21, 22 [BCR/ABL1, ETV6/RUNX1, MLL, TCF3] plus SNP array
27194	Female	5		Illumina	HeH	HET-CNG	HeH	HeH	Failed	Hyperdiploid clone - 3/4 copies of chromosomes 11, 21, 22 [BCR/ABL1, MLL, ETV6/RUNX1] plus SNP array
27214	Female	2		Illumina	HeH	HET-CNG	HeH	HeH	Failed	Hyperdiploid clone - 3/4 copies of chromosomes X, 6, 10, 14, 21 [BCR/ABL1, MLL, ETV6/RUNX1, IGH/BCL2, CEPX/CEPY, CEP6/CEP10/CEPX] plus SNP array
27971	Female	4		Illumina	HeH	HET-CNG	HeH	HeH	Not done	Hyperdiploid clone - 3/4 copies of chromosomes 4, 6, 10, 17, 18, 21 [BCR/ABL1, MLL, ETV6/RUNX1, CEP3, CEP4, CEP7, CEP10, CEP17, CEP18] plus SNP array
28003	Female	2		Illumina	HeH	HET-CNG	HeH	HeH	46,XX[20]	Hyperdiploid clone - 3/4 copies of chromosomes 14, 21 [BCR/ABL1, MLL, ETV6/RUNX1, IGH] plus SNP array
28472	Male	12		Illumina	HeH	HET-CNG	HeH	HeH	Failed	Hyperdiploid clone - 3/4 copies of chromosomes 1, 5, 10, 11, 17, 18, 21 [BCR/ABL1, MLL, ETV6/RUNX1, PDGFRB, ABL1, ABL2, CEP17/CEP18, FGFR2/CEP10] plus SNP array
28668	Male	7		Illumina	HeH	HET-CNG	HeH	HeH	Failed	Hyperdiploid clone - 3/4/5 copies of chromosomes 14, 21, 22 [BCR/ABL1, MLL, ETV6/RUNX1, IGH] plus SNP array
28983	Male	3		Illumina	HeH	HET-CNG	HeH	HeH	Failed	Hyperdiploid clone - 4 copies of chromosomes 21 [BCR/ABL1, MLL, ETV6/RUNX1] plus SNP array
M18/1246	Female	7		Illumina	HeH	HET-CNG	HeH	HeH	Failed	FISH copy number gains, diagnosis from SNP array
M18/1732	Female	3		Illumina	HeH	HET-CNG	HeH	HeH	46,XX[20]	No FISH data, diagnosis from SNP array
M18/3111	Male	3		Illumina	HeH	HET-CNG	HeH	HeH	Failed	No FISH data, diagnosis from SNP array
M19/1212	Male	7		Illumina	HeH	HET-CNG	HeH	HeH	46,XX[20]	FISH extra copies of chromosome 21, diagnosis from SNP array
M19/1483	Female	3		Illumina	HeH	HET-CNG	HeH	HeH	Failed	FISH extra copies of chromosomes 17 and 21, diagnosis from SNP array
M19/1512	Male	1		Illumina	HeH	HET-CNG	HeH	HeH	Not done	FISH extra copies of 21, diagnosis from SNP array
M19/1519	Female	4		Illumina	HeH	HET-CNG	HeH	Non-ploidy	Failed	FISH copy number gains, diagnosis from SNP array
M19/1636	Male	16		Illumina	HeH	HET-CNG	HeH	HeH	Not done	No FISH data, diagnosis from SNP array
M19/185	Female	3		Illumina	HeH	Inconclusive	HeH	HeH	Not done	Hyperdiploid clone - diagnosis from FISH tests (details not available)
M19/526	Female	2		Illumina	HeH	HET-CNG	HeH	HeH	Failed	FISH extra copies of 4, 10, 18, X, diagnosis from SNP array
M19/548	Male	2		Illumina	HeH	HET-CNG	HeH	HeH	Not done	FISH extra copies of 21, diagnosis from SNP array
28011	Male	61		Illumina	B-other	Non-ploidy	Non-ploidy	Non-ploidy	46,XY,-2,add(7)(q3),add(12)(p11),+mar[3]	No rearrangements [BCR/ABL1, MLL, ETV6/RUNX1, TCF3, IGH, JAK2, PDGFRB, ABL2, CRLF2, ZNF384, MEF2D]
30036	Male	70		Affymetrix CEL	B-other	Non-ploidy	Non-ploidy	Non-ploidy	47,XY,+5[4]	No rearrangements [BCR/ABL1]
27752	Female	73	48	Affymetrix CEL	B-other	Non-ploidy	Non-ploidy	Non-ploidy	46,XX[20]	No rearrangements [BCR/ABL1, MLL, PDGFRB, ABL2, CRLF2, JAK2, IGH, ZNF384, MEF2D]
28149	Female	64	80	Illumina	B-other	Non-ploidy	Non-ploidy	Non-ploidy	46,XX,dic(9;12)(p13;p12)[5]	ETV6 rearrangement [MLL, BCR/ABL1, ETV6, JAK2, PDGFRB]
25373	Male	65	32	Illumina	B-other	Non-ploidy	Non-ploidy	Non-ploidy	46,XY,del(9)(q13q22)[4]	No rearrangements [CEP4, CEP10, CEP17, CEP18, BCR/ABL1, ETV6/RUNX1, MLL, IGH]
27181	Male	65	40	Illumina	B-other	Non-ploidy	Non-ploidy	Non-ploidy	46,XY,inv(14)(q11q32)[2]	IGH-CEBPE rearrangement [BCR/ABL1, IGH, CEBPE, ABL2/chr1, JAK2, PDGFRB, ABL2, CRLF2, ZNF384, MEF2D]
25451	Male	63	88	Illumina	B-other	Non-ploidy	Non-ploidy	Non-ploidy	46,XY[20]	EP300-ZNF384 rearrangement [BCR/ABL1, MLL, ETV6/RUNX1, JAK2, PDGFRB, ABL2, CRLF2, ZNF384, MEF2D, TCF3, IGH, EP300, CEBPE, CEBPB, CEBPA]
25130	Female	62	100	Illumina	B-other	Non-ploidy	Non-ploidy	Non-ploidy	46,XX[20]	IGH-CRLF2 rearrangement [MLL, TCF3, JAK2, CRLF2, ABL2, PDGFRB, IGH]
25246	Male	64	42	Illumina	B-other	Non-ploidy	Non-ploidy	Non-ploidy	46,XY,der(19)t(1;19)(q12;p13.3)[2]/46,idem,t(5;18)(q33;q23)[8]	P2RY8/CRLF2 rearrangement [BCR/ABL1, MLL, TCF3, IGH/CCND1, TCF3/PBX1, JAK2, PDGFRB, ABL2, CRLF2, P2RY8]
24890	Male	65	100	Illumina	B-other	Non-ploidy	Non-ploidy	Non-ploidy	Failed	No rearrangements [BCR/ABL1, MLL, ETV6/RUNX1]
27833	Female	73	98	Affymetrix CEL	B-other	Non-ploidy	Non-ploidy	Non-ploidy	Failed	IGH/BCL2 rearrangement [BCR/ABL1, BCL6, BCL2, IGH/MYC, MYC, PDGFRB, ABL2, CRLF2, JAK2, IGH, ABL1, MEF2D, ZNF384]
28168	Male	65		Illumina	B-other	Non-ploidy	Non-ploidy	Non-ploidy	45,XY,inv(2)(p1?5q1?3),dic(9;12)(p13;p13)[10]	ETV6/PAX5 rearrangement [MLL, JAK2, PDGFRB, ABL2, ABL1, CRLF2, ZNF384, MEF2D, IGH, PAX5, ETV6]
27071	Female	60	90	Illumina	B-other	Non-ploidy	Non-ploidy	Non-ploidy	46,XX[20]	No rearrangements [BCR/ABL1, JAK2, PDGFRB, ABL2, CRLF2, ZNF384, MEF2D, IGH]
26614	Male	75	98	Affymetrix CEL	B-other	Non-ploidy	Non-ploidy	HoTr	Failed	No rearrangements [BCR/ABL1, MLL, ETV6/RUNX1]
27819	Female	65	90	Affymetrix CEL	B-other	Non-ploidy	Non-ploidy	Non-ploidy	46,XX[20]	No rearrangements [BCR/ABL1, MLL, PDGFRB, ABL2, CRLF2, JAK2, IGH, ZNF384, MEF2D]
28335	Male	63		Illumina	B-other	Non-ploidy	Non-ploidy	Non-ploidy	Failed	No rearrangements [BCR/ABL1, TCF3/PBX1/HLF, MLL]
27391	Male	65		Affymetrix CEL	B-other	Non-ploidy	Non-ploidy	Non-ploidy	Failed	No rearrangements [BCR/ABL1, MLL, ETV6/RUNX1, IGH]
27554	Female	78	75	Affymetrix CEL	B-other	Non-ploidy	Non-ploidy	Non-ploidy	46,XX,add(12)(q13)[3]	No rearrangements [PDGFRB, ABL2, CRLF2, JAK2, IGH, ZNF384, MLL, MEF2D]
25967	Male	60	95	Illumina	B-other	Non-ploidy	Non-ploidy	Non-ploidy	46,XY,+5,-6,dic(7;9)(p13;p11),add(14)(q32),del(17)(p11),+21[18]	No rearrangements [ABL1, JAK2, PDGFRB, ABL2, EGF1/5p15.2, CRLF2, ZNF384, MEF2D, IGH, PAX5, p16/CEP9]
25552	Male	61	80	Illumina	B-other	Non-ploidy	Non-ploidy	Non-ploidy	46,XY[20]	IGH rearrangement [BCR/ABL1, MLL, ETV6/RUNX1, IGH, IGH/MYC/CEP8, IGH/BCL2]
30033	Female			Affymetrix CEL	B-other	Non-ploidy	Non-ploidy	Non-ploidy	45,X,-X,del(8)(q1?q2?),-11,-14,add(16)(q2?),-17,del(20)(q1?),+3mar[6]	No rearrangements [BCR/ABL1]
26621	Female	69	90	Affymetrix CEL	B-other	Non-ploidy	Non-ploidy	Non-ploidy	Failed	No rearrangements [BCR/ABL1, MLL, ETV6/RUNX1, TLX3, TCR A/D, PDGFRB, CRLF2, ABL2, JAK2, IGH]
27490	Male	64	40	Affymetrix CEL	B-other	Non-ploidy	Non-ploidy	Non-ploidy	~92,inc[11]	No rearrangements [BCR/ABL1, MLL, ETV6/RUNX1, IGH/MYC, IGH/BCL2, BCL6, PDGFRB, ABL2, CRLF2, JAK2, IGH, ZNF384, MEF2D]
25344	Female	61	80	Illumina	B-other	Non-ploidy	Non-ploidy	Non-ploidy	Failed	No rearrangements [BCR/ABL1, MLL, TCF3]
25371	Female	60	50	Illumina	B-other	Non-ploidy	Non-ploidy	Non-ploidy	46,XX[20]	IGH-CRLF2 rearrangement [BCR/ABL1, MLL, ETV6/RUNX1, JAK2, PDGFRB, ABL2, CRLF2, IGH]
25267	Female	63	1	Illumina	B-other	Non-ploidy	Non-ploidy	Non-ploidy	45~47,XX,+1,dic(1;17)(p32;q25),inc[cp3]	MEF2D rearrangement [BCR/ABL1, MLL, PDGFRB, CRLF2, ABL2, JAK2, MEF2D, ZNF384, IGH]
26971	Male	67	50	Affymetrix CEL	B-other	Non-ploidy	Non-ploidy	Non-ploidy	46,XY,add(1)(q1)[5]	No rearrangements [BCR/ABL1, MLL, TCF3, ETV6/RUNX1, MYC, IGH, MYC/IGH, PDGFRB, CRLF2, ABL2, JAK2, ZNF384]
24309	Male	63	80	Illumina	B-other	Non-ploidy	Non-ploidy	Non-ploidy	45~48,XY,t(2;18)(p11;q21),-4,-5,der(9)t(1;9)(q2;q2),del(13)(q12q14),del(14)(q1q2),add(16)(q1),i(17)(q10),+21,+1~3mar[cp11]	IGK rearrangement [BCR/ABL1, IGH/BCL2, ETV6/RUNX1, JAK2, PDGFRB, ABL2, EGR1/5p15.2, ABL1, CRLF2, IGH, IGK]
26995	Male	70		Affymetrix CEL	B-other	Non-ploidy	Non-ploidy	Non-ploidy	46,XY[20]	No rearrangements [BCR/ABL1, MLL, BCL2, BCL6, MYC, PDGFRB, CRLF2, ABL2, JAK2, ZNF384, IGH, MEF2D]
27298	Male	66	90	Affymetrix CEL	B-other	Non-ploidy	Non-ploidy	Non-ploidy	46,XY[20]	No rearrangements [BCR/ABL1, MLL, ETV6/RUNX1, TCF3, IGH, JAK2, PDGFRB, ABL2, CRLF2, ZNF384, MEF2D]
26611	Male	68		Affymetrix CEL	B-other	Non-ploidy	Non-ploidy	Non-ploidy	47,XY,+X,del(16)(?q1),i(17)(q10)[8]	No rearrangements [BCR/ABL1, p53/MPO, PDGFRB, CRLF2, ABL2, JA2, IGH, ZNF384, MEF2D]
28934	Female	60	90	Illumina	MLL rearrangement	Non-ploidy	Non-ploidy	Non-ploidy	46,XX,der(4)t(4;11)(q21;q23)ins(4;13)(q21;q1?q34),der(11)t(4;11)	MLL rearrangement [MLL/AFF1, BCR/ABL1, p16/CEP9]
25100	Female	63	79	Illumina	MLL rearrangement	Non-ploidy	Non-ploidy	Non-ploidy	46,XX,t(1;11)(p32;q23)[11]	MLL rearrangement [MLL]
29908	Female	62		Illumina	MLL rearrangement	Non-ploidy	Non-ploidy	Non-ploidy	46,XX,t(4;11)(q21;q23),inc[2]	MLL rearrangement [MLL, BCR/ABL1]
27389	Female	73		Illumina	MLL rearrangement	Non-ploidy	Non-ploidy	Non-ploidy	47,XXX,t(11;19)(q23;p13)[7]	MLL rearrangement [MLL, BCR/ABL1]
28581	Female	65	88	Illumina	MLL rearrangement	Non-ploidy	Non-ploidy	Non-ploidy	47,XX,t(4;11)(q21;q23),+6[11]	No FISH data
27584	Female	76	90	Affymetrix CEL	Ph+	Non-ploidy	Non-ploidy	Non-ploidy	46,XX,t(9;22)(q34;q11)[7]/45,idem,-7[3]	No FISH data
26682	Female	63	35	Affymetrix CEL	Ph+	Non-ploidy	Non-ploidy	Non-ploidy	44,XX,-7,der(9;12)(q10;q10),t(9;22)(q34;q11.2),-13,+mar[8]	No FISH data
25548	Female	60	16	Illumina	Ph+	Non-ploidy	Non-ploidy	Non-ploidy	46,XX,t(9;22)(q34;q11)[10]	BCR/ABL1 rearrangement [BCR/ABL1, MLL, ETV6/RUNX1]
27509	Male	69	60	Affymetrix CEL	Ph+	Non-ploidy	Non-ploidy	Non-ploidy	45,XY,der(7;9)(q10;q10)t(9;22)(q34;q11.2),der(22)t(9;22)(q34;q11.2)[11]	BCR/ABL1 rearrangement [BCR/ABL1, MLL, ETV6/RUNX1]
24919	Female	64	95	Illumina	Ph+	Non-ploidy	Non-ploidy	Non-ploidy	46,XX,t(9;22)(q34;q11)[8]	BCR/ABL1 rearrangement [BCR/ABL1]
27043	Female	65	90	Illumina	Ph+	Non-ploidy	Non-ploidy	Non-ploidy	46,XX,t(2;9)(p21;p23),add(6)(q21),t(9;22)(q34;q11),add(21)(q21)[8]	BCR/ABL1 rearrangement [BCR/ABL1]
26610	Male	65	63	Affymetrix CEL	Ph+	Non-ploidy	Non-ploidy	Non-ploidy	46,XY,der(9)del(q)(p1)t(9;22)(q34;q11),der(22)t(9;22)(q34;q11)[13]	BCR/ABL1 rearrangement [BCR/ABL1]
25953	Female	71	90	Affymetrix CEL	Ph+	Non-ploidy	Non-ploidy	Non-ploidy	Failed	BCR/ABL1 rearrangement [BCR/ABL1, MLL, ETV6/RUNX1]
25208	Male	62	66	Illumina	Ph+	Non-ploidy	Non-ploidy	Non-ploidy	46,XY,-9,t(9;22)(q34;q11),add(10)(q2?2),+der(22)t(9;22)(q34;q11)[2]	BCR/ABL1 rearrangement [BCR/ABL1, MLL, ETV6/RUNX1, IGH]
27333	Female	63	73	Illumina	Ph+	Non-ploidy	Non-ploidy	Non-ploidy	46,XX,t(9;22)(q34;q11.2)[13]/47,XX,der(9)t(9;22)(q34;q11.2)add(9)(p13),der(22)t(9;22)(q34;q11.2),+der(22)t(9;22)[3]	BCR/ABL1 rearrangement [BCR/ABL1, MLL]
30035	Male			Affymetrix CEL	Ph+	Non-ploidy	Non-ploidy	HeH	46,XY[20]	BCR/ABL1 rearrangement [BCR/ABL1]
27836	Male	63	61	Illumina	Ph+	Non-ploidy	Non-ploidy	Non-ploidy	45,XX,-7,t(9;22)(q34;q11.2),t(12;21)(p13;q22)[5]/46,XY,idem,+der(22)t(9;22)(q34;q11.2)[5]	BCR/ABL1 rearrangement by RT-PCR [TLX1]
29589	Male	61	82	Illumina	Ph+	Non-ploidy	Non-ploidy	Non-ploidy	47,XY,+2,t(9;22)(q34;q11.2)[4]/48,XY,+2,t(9;22)(q34;q11.2),+der(22)t(9;22)(q34;q11.2)[9]	BCR/ABL1 rearrangement [BCR/ABL1, MLL, CEP2]
28196	Male	61	99	Illumina	Ph+	Non-ploidy	Non-ploidy	Non-ploidy	46,XY,add(9)(q34),der(17)t(17;22)(q21;q11),der(22)t(9;22)(q34;q11)[4]/46,XY,add(4)(q31),add(5)(q31),add(9)(q34),der(17)t(7;22)(q21;q11),der(22)t(9;22)(q34;q11)[6]	BCR/ABL1 rearrangement [BCR/ABL1]
26660	Female	62	84	Illumina	Ph+	Non-ploidy	Non-ploidy	Non-ploidy	46,XX,t(9;22)(q34;q11.2)[8]	BCR/ABL1 rearrangement [BCR/ABL1, MLL]
25247	Male	64	95	Illumina	Ph+	Non-ploidy	Non-ploidy	Non-ploidy	47,XY,t(9;22)(q34;q11),+10[10]	BCR/ABL1 rearrangement [BCR/ABL1, MLL, ETV6/RUNX1]
28182	Female	60	90	Illumina	Ph+	Non-ploidy	Non-ploidy	Non-ploidy	46,XX,t(9;22)(q34.1;q11)[2]/46,idem,der(5)t(1;5)(q23;q21)[7]	BCR/ABL1 rearrangement [BCR/ABL1, MLL]
27754	Female	63		Illumina	Ph+	Non-ploidy	Non-ploidy	Non-ploidy	Failed	BCR/ABL1 rearrangement by RT-PCR [MLL]
28670	Female	61	94	Illumina	Ph+	Non-ploidy	Non-ploidy	Non-ploidy	45,XX,t(2;7)(p1;p1),der(3)t(3;5)(q13;q15),-5,der(9)add(9)(p1)t(9;22)(q34;q11),add(11)(q15),add(12)(p1),der(22)t(9;22)(q34;q11)[4]	BCR/ABL1 rearrangement [BCR/ABL1]
27026	Female	63		Illumina	Ph+	HET-CNG	HeH	HoTr	67~73,XX,+X,t(9;22)(q34;q11),+ider(22)t(9;22)x2,inc[cp5]	BCR/ABL1 rearrangement [BCR/ABL1]
28057	Female	64		Illumina	Ph+	Non-ploidy	Non-ploidy	Non-ploidy	46,XX,t(9;22)(q34;q11),inc[3]/46,XX,inc[2]	BCR/ABL1 rearrangement [BCR/ABL1]
28350	Female	62	72	Illumina	Ph+	Non-ploidy	Non-ploidy	Non-ploidy	45,XX,-7,ins(9;?)(q13;?),t(9;22)(q34;q11.2)[9]	BCR/ABL1 rearrangement [BCR/ABL1, 7q31/CEP7, ETV6/RUNX1 ,MLL]
25082	Female	62	95	Illumina	Ph+	HET-CNG	HeH	HeH	53,XX,+X,+2,+6,t(9;22)(q34;q11.2),+14,+18,+21,+der(22)t(9;22)[7]/54,idem,+der(22)t(9;22)[3]	BCR/ABL1 rearrangement [BCR/ABL1]
26609	Male	83	50	Affymetrix CEL	Ph+	Non-ploidy	Non-ploidy	Non-ploidy	45,XY,-7,t(9;22;11)(q34;q11;q13)[19]	No FISH data
26062	Male	61	84	Illumina	Ph+	Non-ploidy	Non-ploidy	Non-ploidy	46,XY,t(9;22)(q34;q11)[5]/48~51,XY,+X,+6,+8,t(9;22)(q34;q11),+16,+der(22)t(9;22)[cp12]	BCR/ABL1 rearrangement [BCR/ABL1]
25346	Male	64	40	Illumina	Ph+	Non-ploidy	Non-ploidy	Non-ploidy	46,XY,t(9;22)(q34;q11)[9]	No FISH data
25793	Female	67	100	Illumina	Ph+	Non-ploidy	Non-ploidy	HeH	46,XX,der(9)t(9;22)(q34;q11)t(9;21)(q34;q22.3),der(21)t(9;22)t(9;21),der(22)t(9;22)[8]	BCR/ABL1 rearrangement [BCR/ABL1, RUNX1/RUNX1T1, CBFB, PML/RARA]
27085	Female	63	92	Affymetrix CEL	Ph+	Non-ploidy	Non-ploidy	Non-ploidy	46,XX,t(9;22)(q34;q11.2),der(19)t(8;19)(q13;p13.3)[8]	BCR/ABL1 rearrangement [BCR/ABL1]
27583	Female	61	95	Affymetrix CEL	Ph+	HET-CNG	HeH	HeH	51,XX,+X,+4,t(9;22)(q34;q11.2),+14,+17,+der(22)t(9;22)[10]	BCR/ABL1 rearrangement [BCR/ABL1, BCL6, MLL, BCL2, CCND1, MYCN, CEP2]
30032	Male			Affymetrix CEL	Ph+	Non-ploidy	Non-ploidy	Non-ploidy	46,XY,t(9;22)(q34;q11)[22]	No FISH data
25893	Female	78	92	Affymetrix CEL	Ph+	Non-ploidy	Non-ploidy	Non-ploidy	47,XX,+X,?add(3)(q21),i(9)(q10)t(9;22)(q34;q11)[5]	BCR/ABL1 rearrangement [BCR/ABL1, MLL, ETV6/RUNX1, IGH]
27585	Female	66	62	Affymetrix CEL	Ph+	Non-ploidy	Non-ploidy	Non-ploidy	46,XX,t(9;22)(q34;q11)[11]	BCR/ABL1 rearrangement [BCR/ABL1, MLL]
29089	Female	60	90	Illumina	Ph+	Non-ploidy	Non-ploidy	Non-ploidy	46,XX,t(9;22)(q34;q11.2)[9]	BCR/ABL1 rearrangement [BCR/ABL1, MLL]
27812	Male	65	99	Illumina	t(1;19)	Non-ploidy	Non-ploidy	Non-ploidy	46,XY,der(19)t(1;19)(q23;p13)[10]	TCF3/PBX1 rearrangement by RT-PCR [BCR/ABL1]
30034	Female			Affymetrix CEL	T-ALL	Non-ploidy	Non-ploidy	Non-ploidy	Failed	No rearrangements [BCR/ABL1, TCR A/D, TCR B, TLX3, TLX1]
27642	Female	72	90	Affymetrix CEL	T-ALL	Non-ploidy	Non-ploidy	Non-ploidy	Failed	TCR A/D rearrangement [MLL, BCR/ABL1, TCR A/D]

## Sheet: Supplementary table 3
Supplemenatry Table 3: Details of TP53 mutations identified
Patient ID	Gene	COSMIC ID	AA mutation	CDS mutation
29491	TP53	COSM99951	p.K305*	c.913A>T
26910	TP53	COSM3378358	p.P151S	c.451C>T
27478	TP53	COSM1636702	p.R282W	c.844C>T

## Sheet: Supplementary table 4
Supplementary Table 4: Whole chromosome log2 ratios for all cases in discovery cohort
Patient ID	Cytogenetics	Ploidy genetic subgroup	Final diagnosis	chr1	chr2	chr3	chr4	chr5	chr6	chr7	chr8	chr9	chr10	chr11	chr12	chr13	chr14	chr15	chr16	chr17	chr18	chr19	chr20	chr21	chr22
28644	Low hypodiploidy	HoTr	HoTr	0.0710434	0.0784691	-0.141243	-0.140438	-0.137282	0.187187	-0.13698	0.0813899	-0.135486	0.0764826	0.0764617	0.0676109	0.147724	0.0760403	-0.142588	-0.104803	-0.112838	0.191322	0.1489	-0.127421	0.192969	0.0598554
27537	Near triploidy	HoTr	HoTr	0.0322109	0.0226463	-0.0572716	0.0524974	0.0345285	0.0528483	-0.0469147	0.0549697	0.0139353	0.0348306	0.0324523	-0.0242862	-0.0257508	0.0322197	-0.063723	-0.0561462	-0.0570548	0.044067	-0.0390954	-0.0496148	0.0441682	0.0753069
29407	Low hypodiploidy	HoTr	HoTr	0.136872	0.0487698	-0.108244	-0.125842	-0.120486	0.151792	-0.117405	0.0299773	-0.120835	0.0650995	0.136251	0.0484851	0.132566	0.143465	-0.124095	-0.108208	-0.0998777	0.127672	0.0774828	-0.109767	0.162454	0.125731
27596	Low hypodiploidy	HoTr	HoTr	0.124306	0.140458	-0.15563	-0.148401	-0.154545	0.154002	-0.155449	0.158949	-0.162056	0.130294	0.12797	0.126807	0.142909	0.132166	-0.16703	-0.16784	-0.174866	0.149501	0.109245	0.143247	0.145239	0.16019
27555	Near triploidy	HoTr	HoTr	0.0596443	0.0241835	-0.00964339	0.0391423	0.0321192	0.0764493	-0.0102549	0.0390717	-0.0164198	0.0233408	0.0617872	0.0192853	-0.0137078	0.0223304	-0.0158487	-0.0147624	-0.020051	0.0335597	0.0222112	-0.00753362	0.0678971	0.0839299
26659	Near triploidy	HoTr	HoTr	0.0552618	-0.0346526	-0.03443	-0.0249067	0.0220095	0.0621916	-0.0312442	0.0658968	0.0148894	0.0150353	0.0138619	-0.0392197	-0.0241975	0.00970779	-0.037837	-0.033499	-0.0346599	0.0664806	0.0501821	0.0122977	0.0674978	0.0423155
25437	Near triploidy	HoTr	HoTr	0.137384	0.0532443	-0.184342	0.0614969	0.050984	0.174665	-0.180538	-0.17899	-0.1775	0.0489867	0.0464116	0.166001	-0.186945	-0.180266	-0.177518	-0.154845	-0.157438	0.17991	0.0580017	0.0490874	0.18807	0.0526229
27121	Low hypodiploidy	HoTr	HoTr	0.0132771	-0.0159472	-0.00986608	-0.00461775	0.0272606	0.0289375	-0.008917	0.0325272	0.0230642	0.0194681	0.0168824	-0.023282	-0.0102159	0.016934	-0.0169151	-0.0181681	-0.0286858	0.028225	0.0115988	0.0240842	0.0252606	0.0261665
27392	Low hypodiploidy	HoTr	HoTr	0.143499	0.152809	-0.229288	-0.119652	-0.239776	0.168895	-0.232959	0.104882	-0.237142	0.146257	0.15132	0.13663	-0.232707	0.120987	-0.243865	-0.238258	-0.243876	0.0947902	0.138504	0.150011	0.170562	0.174159
26706	Low hypodiploidy	HoTr	HoTr	0.0875034	0.0931901	-0.183058	-0.176825	0.105822	0.100306	-0.178618	0.0401833	0.0991038	0.0911095	0.172286	-0.186161	-0.176635	0.0925081	0.0819807	-0.171662	-0.174581	0.105693	0.0642816	0.0747692	0.110572	0.0591151
26082	Low hypodiploidy	HoTr	HoTr	0.0221132	0.0218812	-0.0718979	0.0280577	0.0223052	0.0205836	-0.0704647	-0.00881193	-0.0713396	0.0959154	0.0582261	0.0183738	0.0250362	0.0209072	0.0129542	-0.0616859	-0.00782545	-0.0499096	0.0193058	-0.0622466	0.0219501	0.0132655
28430	Low hypodiploidy	HoTr	HoTr	0.125376	-0.0896874	-0.0917935	-0.0857864	-0.0894336	0.133316	-0.0888112	0.139333	-0.0892983	0.128865	0.124932	0.124299	-0.0879273	0.126574	-0.0934133	-0.0866297	-0.0910552	0.138866	0.102818	-0.0865231	0.140905	0.0991328
27069	Low hypodiploidy	HoTr	HoTr	0.153439	0.164868	-0.105741	-0.100006	-0.102771	0.166214	-0.103294	-0.102357	-0.103307	0.157272	0.156041	0.132668	-0.104691	0.0537417	-0.112106	-0.0990956	-0.103229	-0.106136	0.126068	-0.100197	0.177054	0.120659
28486	Low hypodiploidy	HoTr	HoTr	0.0859025	0.00793878	-0.112091	0.0196143	0.0088976	0.145586	-0.111669	0.055272	-0.0389809	0.0887296	0.0729443	4.92e-05	-0.110988	0.00179081	-0.11201	-0.0520882	-0.101506	0.00781107	0.0103567	0.00208429	0.163554	0.0733619
25434	Low hypodiploidy	HoTr	HoTr	0.0671533	0.0701104	-0.105978	0.0559568	0.0671914	0.0141723	-0.164138	0.0397646	-0.00964025	0.0693711	0.0676424	0.042064	-0.178524	0.065892	-0.149669	-0.138269	-0.135843	0.0560498	-0.123042	0.0666566	0.0696202	0.0547184
25950	Near triploidy	HoTr	HoTr	0.0394381	-0.108736	-0.0991698	0.0513613	0.0431088	0.0783862	-0.0961867	0.102048	-0.105589	0.204641	0.130077	0.0361331	-0.110592	0.0370589	-0.1074	-0.0913283	-0.080663	0.0444459	0.0657201	-0.0834153	0.142955	-0.0305
28893	Near triploidy	HoTr	HoTr	0.0245609	-0.00621067	-0.0114068	0.0117789	0.0366	-0.00783201	-0.00507005	-0.00473539	-0.00591255	0.0289707	-0.00795966	-0.0161203	0.00468094	0.0252172	-0.0217424	0.0206558	0.0253266	0.0352133	0.0414537	0.01932	0.0431207	-0.00905492
24401	Low hypodiploidy	HoTr	HoTr	0.020114	-0.0325221	-0.030243	0.0243146	0.0248638	0.0199791	-0.0332706	0.0260432	0.0189849	0.0234829	0.017989	-0.0359087	-0.0233866	0.014564	-0.0330871	-0.0263596	-0.0376335	0.0249752	0.0134841	-0.0282463	0.0224676	0.0148351
29588	Low hypodiploidy	HoTr	HoTr	0.14532	-0.0869761	-0.0911413	-0.0872607	-0.0871336	0.155568	-0.0809325	0.158935	-0.0871239	0.14854	0.145569	0.146068	-0.0884235	0.146707	-0.0872416	-0.0902975	-0.081482	0.159935	0.116331	-0.0863796	0.16239	0.114774
25296	Low hypodiploidy	HoTr	HoTr	0.16412	-0.0572961	-0.060808	-0.056167	-0.0566323	0.178208	-0.0475809	0.212875	-0.0553456	0.169251	-0.0480688	-0.0644134	-0.059617	0.161854	-0.0563481	-0.0533616	-0.0563163	0.209658	0.141703	-0.0549566	0.191327	-0.0515417
26624	Low hypodiploidy	HoTr	HoTr	0.0870595	-0.0930482	-0.0958935	-0.0509064	0.0517585	0.125131	-0.0664467	0.100859	0.0183845	0.0816701	0.0862162	-0.0536849	-0.0626228	0.07819	-0.0907752	-0.0581555	-0.0954259	0.0959618	0.0462645	-0.0834252	0.138034	0.0961344
29434	Near triploidy	HoTr	HoTr	-0.00205689	-0.00102973	-0.00275093	0.00300784	0.00122549	0.00318037	-0.00455644	0.00711793	-0.00526494	0.00471773	0.00494721	-0.00213641	-0.00148075	-0.00471141	-0.0142774	-0.00544473	-0.00796141	0.00465806	0.0143454	-0.00620857	0.0146657	0.00675191
28336	Low hypodiploidy	HoTr	HoTr	0.157024	0.132746	-0.0910249	-0.0469252	-0.185694	0.132875	-0.184459	-0.0487495	-0.180929	0.0676342	0.131611	0.125573	0.0263752	-0.062507	-0.0688262	-0.165702	-0.0183581	0.129418	0.0971473	-0.164372	0.191213	0.0987528
28890	Near triploidy	HoTr	HoTr	0.0501893	0.0200077	-0.0640054	-0.0541738	-0.0592966	0.122777	-0.0601879	0.0584962	-0.0647216	0.0936074	0.0996593	0.0150636	-0.0363562	0.0989253	-0.068476	-0.0592377	-0.0574775	0.00668784	0.0876337	-0.0629326	0.109643	0.07382
26076	Low hypodiploidy	HoTr	HoTr	0.0823326	-0.0864582	-0.0890008	-0.0845473	0.0951803	0.0870934	-0.0830498	0.0930656	0.0860434	0.0825107	0.0840809	-0.0913683	-0.0817805	0.0798553	-0.0903252	-0.0827127	-0.0844843	0.0974146	0.069123	0.074311	0.0947901	0.0640464
27400	Near triploidy	HoTr	HoTr	0.0926226	-0.0203609	-0.02317	-0.00929514	-0.0154051	0.00119121	-0.0285869	0.0870251	-0.159925	-0.00875399	-0.0478753	-0.0287135	-0.0112847	-0.0217187	0.0446748	-0.0260981	-0.00130066	0.00640904	0.0146168	0.0651092	0.09362	0.0484768
28056	Near triploidy	HoTr	HoTr	0.0120249	0.00573879	-0.0301369	0.0247061	-0.00344496	-0.00225824	-0.0249475	0.0175664	-0.013249	0.015208	0.0139575	0.00823989	0.0166192	0.00927405	-0.0340019	-0.0211074	-0.0245013	0.00260169	-0.00829073	-0.0220981	0.0254593	0.0187959
25614	Near triploidy	HoTr	HoTr	0.0911421	0.0561341	-0.0927059	-0.0305616	-0.097876	0.152727	-0.0994115	-0.0753376	-0.10935	0.146598	0.0948038	0.143821	-0.0907627	0.139991	-0.0701538	-0.0916428	-0.0585592	0.0798822	0.0398493	-0.0943948	0.171501	0.11676
28508	Low hypodiploidy	HoTr	HoTr	0.0413037	-0.0467312	-0.0494828	-0.0520438	0.0516642	0.0446255	-0.0435615	0.0520449	0.0266756	0.0456738	0.0457802	-0.0524287	-0.0412642	0.020583	-0.0551449	-0.0415597	-0.046041	0.0524621	0.0381924	0.0381819	0.0574284	0.0350493
27873	Near triploidy	HoTr	HoTr	0.141454	0.100552	-0.116772	-0.112801	-0.119714	0.164734	-0.12595	0.0165237	-0.13128	0.150907	0.0959776	0.145525	0.0481996	-0.0357114	-0.115397	-0.115327	-0.121355	0.0530155	0.128614	-0.11137	0.177299	0.0446077
28885	Near triploidy	HoTr	HoTr	0.106057	0.0396235	-0.126298	0.165246	0.0500496	0.0477613	-0.12602	0.0821196	-0.12306	0.0269052	-0.0402533	-0.131303	-0.0526998	0.0453898	0.0447446	0.016936	-0.0661023	0.05039	-0.0155445	-0.103473	0.168306	0.0545536
26902	Low hypodiploidy	HoTr	HoTr	0.102989	0.0898447	-0.0861169	-0.166629	-0.165237	0.112625	-0.163897	0.113655	-0.160205	0.108318	0.107398	0.103697	-0.116436	0.107398	-0.167229	-0.146743	-0.154543	0.118813	0.104005	-0.152048	0.124765	0.0913692
28195	High hyperdiploidy	HeH	HeH	-0.0247724	-0.0654286	-0.0702493	0.137072	0.0652757	0.124776	-0.0544564	-0.0625118	-0.060679	0.235526	0.127922	-0.095019	-0.0715045	0.121996	-0.0674218	-0.0411778	-0.0424758	0.243129	-0.0196307	-0.0507769	0.329596	-0.0310857
27599	High hyperdiploidy	HeH	HeH	-0.0367538	-0.0418831	-0.0426143	0.151925	-0.0407118	0.130528	-0.0394221	-0.0384444	-0.0400746	0.1322	-0.0391923	-0.0473712	-0.0457706	0.128359	-0.0444723	-0.0293994	0.116368	0.134906	-0.0204255	-0.0330732	0.253463	-0.0243671
28233	High hyperdiploidy	HeH	HeH	0.00160663	0.00544088	0.00548476	0.015747	0.0080856	0.00234191	0.00893927	0.00809557	0.00648282	0.00590561	0.00453079	-0.00238016	0.011537	0.000645	-0.00175552	0.00607105	0.00183957	0.0068517	0.00989656	0.00216275	0.0141606	0.00504235
24805	High hyperdiploidy	HeH	HeH	-0.00288471	0.00342484	0.00277384	0.00418337	0.00457426	-0.000458	0.000925	0.00750597	-0.00174676	0.00459693	-0.00563361	-0.0052929	-0.00124438	-0.0040249	0.00114889	0.00268204	-0.0159778	0.00677253	-0.0211711	0.00154984	0.00579092	-0.0128579
25852	High hyperdiploidy	HeH	HeH	-0.0182844	-0.0157719	-0.0158339	0.194118	-0.0136205	-0.015899	-0.011369	-0.0108571	-0.0126428	0.0302518	-0.0146136	-0.0180669	-0.0109134	0.1591	-0.0211792	-0.0109826	0.0184123	-0.0120367	0.00366985	-0.0138491	0.182791	-0.0128511
26081	High hyperdiploidy	HeH	HeH	-0.0209767	-0.0164441	-0.0179009	-0.00674534	-0.0147365	0.0764923	-0.0128487	-0.0113653	-0.0135922	-0.017039	-0.0160625	-0.0208095	-0.0119392	0.0734285	-0.0250142	-0.0158057	0.0533335	-0.00713253	-0.00905897	-0.0181623	0.150389	-0.0246716
26910	High hyperdiploidy	HoTr	HoTr	0.0557779	0.057843	-0.0694507	-0.0605801	0.017733	0.0666011	-0.0655695	0.0764321	-0.0861048	0.0610084	0.0662151	0.0595967	-0.0610946	-0.0125532	-0.0684218	-0.0719499	-0.0798434	0.070877	0.0371869	-0.0716805	0.157919	0.0934035
28894	High hyperdiploidy	HeH	HeH	-0.019312	-0.0151949	-0.0165251	0.172046	-0.0143934	-0.015877	-0.0123135	-0.0118564	-0.0131178	-0.0157808	-0.0151966	-0.0189935	-0.0128354	0.144432	-0.0201036	-0.0135757	0.123106	0.0458919	-0.00366847	-0.0165266	0.283361	-0.0180627
27921	High hyperdiploidy	HeH	HeH	-0.00990078	-0.00684237	-0.00486779	0.0814501	-0.00558609	-0.00678085	-0.0052583	-0.00522142	-0.00654811	-0.00695737	-0.00733414	-0.00831015	-0.00138785	0.0663997	-0.00932184	-0.00597315	0.0112418	0.0802285	-0.00141506	-0.00730704	0.128253	-0.0159864
27478	High hyperdiploidy	HoTr	HoTr	0.0857254	0.104024	-0.109733	0.112899	-0.104996	0.114755	-0.103719	-0.0973575	-0.108624	0.0945928	-0.0406949	0.0883777	-0.0996298	-0.105141	-0.114356	-0.101308	-0.100668	0.108299	0.0970741	-0.107898	0.223668	0.144945
29491	High hyperdiploidy	HoTr	HoTr	0.0913388	0.0446123	-0.0800564	-0.114014	-0.0337715	0.09002	-0.0594072	0.0416038	-0.133358	0.0848736	0.0762063	0.173442	-0.122803	0.0910249	0.0179664	-0.122951	-0.106711	0.093934	0.0441872	-0.12397	0.202236	0.0224415
4950	Low hypodiploidy	HoTr	HoTr	0.00936648	0.0126739	0.0206823	0.0109553	0.0137837	0.00612558	0.0102282	0.0222694	0.00598203	0.015577	0.0168387	0.0117238	0.00667206	0.00634299	0.015374	0.0133214	-0.0212936	0.0250048	-0.0158805	0.0176479	-0.00543006	-0.0261606
1142	Near triploidy	HoTr	HoTr	0.0951034	0.00472432	0.00520424	0.00602805	0.00540056	-0.161944	-0.163522	0.109474	-0.153977	-0.00061	0.00614403	-0.00884519	-0.165239	0.105526	-0.000823	-0.00751985	0.059495	0.114229	-0.0382336	0.0089709	0.112862	-0.0291661
3071	Near triploidy	HoTr	HoTr	0.153646	0.0628769	-0.244569	0.0382082	0.0177431	0.153015	-0.250373	0.138867	-0.241186	0.159557	0.0300979	0.0711774	0.00996756	0.0409011	0.0465783	-0.21288	-0.173459	0.00260878	-0.18789	-0.0821934	0.148351	0.107913
5954	Near triploidy	HoTr	HoTr	0.0519031	0.0523904	-0.146667	-0.135889	-0.162163	0.164428	-0.133591	0.120703	-0.16709	0.119691	0.134498	0.141798	-0.148313	0.151934	-0.154326	-0.14999	-0.172883	0.147229	0.120102	-0.143567	0.138862	0.0330381
21894	Low hypodiploidy	HoTr	HoTr	0.0753646	-0.0612795	-0.061264	-0.0559567	0.0895781	0.0845733	-0.0602304	0.0924437	0.0811983	0.0790044	0.0763055	-0.0654313	-0.0638865	-0.0643654	-0.0663674	-0.0658329	-0.078983	0.0906519	0.0465879	-0.0636985	0.0913219	0.0345118
22435	Low hypodiploidy	HoTr	HoTr	0.138186	-0.182384	-0.182538	-0.181569	0.13513	0.149341	-0.179204	0.158914	0.0897753	0.0953245	0.116539	-0.186513	-0.189251	0.115692	-0.178652	-0.166351	-0.197794	0.135637	0.0551794	0.0989855	0.132199	0.0632454
923	Low hypodiploidy	HoTr	HoTr	0.0135944	0.00455399	0.0082727	-0.0126611	0.00375808	-0.00381046	-0.00912556	0.00666613	-0.013136	0.00477456	0.0167309	0.00405321	-0.0211089	0.00513148	0.0167259	0.00940905	-0.0221769	0.00799829	0.00223317	0.0170515	-0.0179981	-0.0220742
4949	Low hypodiploidy	HoTr	HoTr	0.120363	0.0237616	-0.205855	-0.219963	-0.205495	0.128673	0.0103613	0.134169	-0.208265	0.123918	0.130543	0.105217	-0.229771	0.12479	-0.199349	-0.179962	-0.201014	0.138006	0.0957526	-0.181569	0.133445	-0.155444
27044	High hyperdiploidy	HeH	HeH	-0.0758574	-0.075119	-0.0757596	-0.0769858	0.157117	0.147927	-0.0733176	0.159202	-0.0740666	0.143336	-0.0735323	-0.0783868	-0.083051	-0.0748001	0.124535	-0.0638648	0.107068	0.158906	-0.0806291	-0.0676496	0.286462	-0.00237642
27212	High hyperdiploidy	HeH	HeH	0.0117804	-0.00947962	-0.00997104	0.000324	0.0235678	0.0938538	-0.00730255	-0.00420593	-0.00961742	0.0712729	-0.0129566	-0.0164406	-0.00704504	-0.0143234	-0.0150548	-0.0157021	-0.0232735	-0.00552918	-0.0146276	-0.014123	0.122725	0.0278734
28983	High hyperdiploidy	HeH	HeH	-0.0466483	-0.0472376	-0.0490392	0.168867	-0.0483648	0.15464	-0.0502717	0.158184	-0.0456841	0.153698	-0.0428713	-0.0538102	-0.0473403	0.148179	-0.0465021	-0.0350911	0.135987	-0.045349	-0.0324441	-0.0306503	0.283755	-0.0235302
27214	High hyperdiploidy	HeH	HeH	-0.0342966	-0.0531338	-0.0550426	0.16423	-0.0521999	0.14428	-0.0514987	-0.0500649	-0.0484243	0.141252	-0.0473481	-0.0592511	-0.0537162	0.136873	-0.0536812	-0.0352389	0.127943	0.147646	-0.0237193	-0.0390877	0.271279	-0.0275363
26690	High hyperdiploidy	HeH	HeH	-0.0408366	-0.0891772	-0.0895233	0.136683	-0.0915415	0.120611	0.118492	0.13018	-0.0874812	0.119947	-0.0882626	-0.0908755	-0.0892399	0.235815	-0.0793869	-0.0684155	0.0992542	0.129372	-0.0607798	-0.0716683	0.258569	0.0972215
28472	High hyperdiploidy	HeH	HeH	0.0228713	-0.0553135	-0.0597637	0.160585	0.0441648	0.132394	-0.152257	0.145113	-0.077649	0.134322	-0.0380927	-0.0648077	-0.0553099	0.133512	-0.0621395	-0.0451111	0.11987	-0.0434581	-0.0429402	-0.0454288	0.264537	-0.03776
27971	High hyperdiploidy	HeH	HeH	-0.0656549	-0.0631752	-0.064763	0.163603	-0.0647088	0.100093	-0.0640346	0.147135	-0.0629224	0.14563	-0.0586738	-0.0694399	-0.0631027	0.140795	-0.064365	-0.0496009	0.124504	0.148463	-0.0501642	-0.052396	0.275699	0.123433
28003	High hyperdiploidy	HeH	HeH	-0.0245294	-0.0226812	-0.0238073	-0.0220629	-0.0212672	0.137679	-0.0238829	-0.0196127	-0.0211763	-0.0196114	-0.0207645	-0.0313373	-0.0274145	0.134845	-0.0250728	-0.015635	-0.0268818	0.146228	-0.0174408	-0.0156646	0.253249	-0.0131916
28668	High hyperdiploidy	HeH	HeH	-0.0349189	-0.0374969	-0.03816	-0.0328825	0.160782	0.154413	-0.0371924	-0.0315689	-0.0351981	0.15207	-0.0363753	-0.0452287	-0.0361265	0.148056	-0.0399543	-0.0262344	0.127061	-0.0335286	-0.0203785	-0.375008	0.351471	0.127764
27847	High hyperdiploidy	HeH	HeH	-0.0686042	-0.0740998	-0.0370126	0.0664802	0.0614259	0.0585941	-0.0613634	0.0616023	-0.0715958	0.0593054	0.0582335	0.0516679	-0.0758885	0.0802361	0.0396584	-0.0577953	0.0499588	0.0620689	-0.0508348	-0.0576845	0.149701	-0.0513778
25654	High hyperdiploidy	HeH	HeH	-0.0108615	-0.029896	-0.0132724	0.134938	0.124737	-0.0143199	-0.0111441	-0.0480569	-0.011928	-0.00659651	-0.0123026	-0.0179006	-0.01711	-0.0132555	-0.013187	-0.00250699	-0.00865991	0.123389	0.00393523	-0.00571782	0.215453	-0.000815
27058	Near triploidy	HeH	HeH	-0.0596745	-0.0299806	0.048233	0.0435968	0.0460605	0.044297	-0.179377	0.0483105	-0.175578	0.0490655	0.0524016	0.0394795	-0.194796	0.171509	-0.167823	0.00331691	0.0519919	0.0462105	-0.128439	-0.150408	0.271187	0.0576409
27194	High hyperdiploidy	HeH	HeH	-0.0662974	-0.125301	-0.12918	0.0961472	0.0843615	0.0804089	0.0835506	0.0819108	-0.12458	0.0260704	0.0751261	0.072598	-0.127781	0.0750508	-0.124397	-0.104368	0.0765481	0.0835133	-0.0601438	-0.108132	0.213799	0.0816803
M19/185	High hyperdiploidy	HeH	HeH	-0.00919428	-0.0083673	-0.0102367	0.0350323	-0.00592463	0.0251545	-0.00490461	-0.00651467	-0.00774568	-0.00733467	-0.0117798	-0.0131602	-0.00440406	0.0186497	-0.0183997	-0.01223	0.0174753	0.0211073	0.00763877	-0.0119787	0.0619865	-0.00827427
M18/3960	High hyperdiploidy	HeH	HeH	-0.00784747	-0.00532442	-0.00522571	0.00368646	-0.00300251	0.0287475	-0.00312207	-0.00100801	-0.00411562	-0.00278264	-0.00491556	-0.012338	-0.00174451	0.0261967	-0.0116297	-0.000724	-0.00645621	-0.00227224	0.00563322	-0.00349073	0.0421025	0.020029
M18/3777	HoTr by SNP	HoTr	HoTr	0.0621913	-0.145332	-0.148603	0.0807225	0.0657197	0.0626312	-0.139833	0.0689087	0.0656627	0.0656297	0.0624042	-0.14733	0.0728289	0.0614573	-0.143135	-0.120486	-0.122424	0.0630717	0.0819917	0.0596455	0.0768222	0.0679703
M18/3469	HoTr by SNP	HoTr	HoTr	0.103436	-0.117894	-0.123998	-0.109284	0.0770505	0.140187	-0.119541	0.150895	0.018387	0.094275	0.118113	-0.118025	-0.123519	0.0349257	0.121469	-0.117027	-0.129766	0.114875	0.0595998	0.0986732	0.135704	0.0540695
M18/3510	HoTr by SNP	HoTr	HoTr	0.152395	-0.139822	-0.137745	-0.155862	0.170963	0.16312	-0.142912	0.171127	0.135244	0.156966	0.152723	-0.141998	-0.15435	0.156729	-0.132706	-0.126721	-0.140886	0.169933	0.0875706	-0.123931	0.162531	0.10102
M18/3283	HoTr by SNP	HoTr	HoTr	0.0584081	-0.0034956	-0.0874845	-0.0885955	0.0626819	0.0617317	-0.0841231	0.0646857	0.0568284	0.0587746	0.0567449	-0.0891087	-0.0862156	0.0570872	-0.0915737	-0.0820167	-0.0814098	0.0665597	0.0619778	-0.00649689	0.0657877	0.0450598
M18/1850	HoTr by SNP	HoTr	HoTr	0.0349003	0.0152828	0.00208959	-0.00172332	0.0288906	0.0160487	-0.0277631	-0.000946	-0.0253015	0.00932691	0.027121	0.0170037	-0.0110539	-0.0192445	-0.0311362	-0.0266238	-0.0343265	0.0330206	0.0164485	-0.000957	0.0330043	-0.00135168
M18/1732	High hyperdiploidy	HeH	HeH	-0.0594993	-0.0633977	-0.0664966	0.150838	-0.0633801	0.1285	-0.0604942	0.128624	-0.0598341	0.132726	-0.0577852	-0.0675724	-0.0666755	0.132922	-0.0628126	-0.0418315	0.133213	0.129899	-0.0139481	-0.0494323	0.257659	-0.0311109
M18/1246	High hyperdiploidy	HeH	HeH	-0.0725603	-0.11522	0.0911656	-0.108028	0.0926967	0.0888827	-0.109606	0.0956353	0.0255561	0.0878863	0.0848585	-0.114235	-0.109452	0.0832046	-0.110122	0.0801584	0.0701615	0.0946543	-0.086502	-0.0982214	0.215379	-0.091159
M18/968	High hyperdiploidy	HeH	HeH	-0.00576473	-0.0437225	-0.0440316	0.161717	-0.0435767	0.143554	-0.0411444	-0.0421391	0.0633877	0.139068	-0.0426826	-0.047126	-0.0406242	-0.0457763	-0.0444884	-0.0303335	0.07837	0.145487	-0.0142318	-0.0323857	0.261488	-0.0218698
M18/766	High hyperdiploidy	HeH	HeH	-0.0207342	-0.0256509	-0.0242287	-0.0192404	-0.0252637	0.110242	-0.0252077	-0.0206043	-0.0169834	0.0954263	-0.0302179	-0.0312831	-0.0203172	0.102265	-0.0308792	-0.0253244	0.0791233	0.213029	-0.0242416	-0.0261869	0.209367	0.0753874
M17/2484	High hyperdiploidy	HeH	HeH	-0.033395	-0.0291848	-0.0323796	-0.0206446	-0.0309764	0.14439	-0.0259129	-0.0308655	-0.0297363	0.141688	-0.0272317	-0.0271353	-0.0260543	0.160153	-0.0373767	-0.0237263	0.11522	0.25352	-0.00788818	-0.0307715	0.169458	-0.0131227
M19/1636	High hyperdiploidy	HeH	HeH	-0.0431771	-0.0388625	-0.041515	0.174647	-0.0393487	0.144705	-0.0340673	-0.036925	-0.033639	0.1455	-0.0340059	-0.0430135	-0.0352454	0.144993	-0.0470107	-0.0293363	0.130321	0.151172	-0.00371706	-0.0333829	0.26422	-0.032505
M19/1519	High hyperdiploidy	HeH	HeH	-0.0220919	-0.0343041	-0.0364562	0.0502078	0.0366203	0.0337637	-0.0280626	-0.0315062	-0.0303478	0.0321278	0.03072	0.0172637	-0.024215	0.0267687	-0.0414895	-0.031716	0.0281896	0.0372892	-0.00746848	-0.0354945	0.223712	-0.028834
M19/1512	High hyperdiploidy	HeH	HeH	-0.029648	-0.0268704	-0.0284431	0.152264	-0.0249736	0.127867	-0.0215435	-0.0262358	-0.0237811	0.123551	-0.0229618	-0.0285775	-0.0220016	0.123041	-0.0374749	-0.0219132	-0.0142111	-0.0281078	0.015248	-0.0274354	0.303927	-0.0119598
M19/1483	High hyperdiploidy	HeH	HeH	-0.0280265	-0.027909	-0.0291983	0.0762966	-0.027445	0.0588684	-0.0245315	-0.0257153	-0.0152434	0.0554749	-0.0275541	-0.0316215	-0.0215017	0.0545713	-0.036078	-0.0256527	0.0463047	0.0716	-0.00868236	-0.0304164	0.0724022	-0.0273437
M19/1212	High hyperdiploidy	HeH	HeH	-0.0244035	-0.0208479	-0.0215628	0.190207	-0.0193327	-0.0144832	-0.013209	-0.0200289	-0.018929	-0.0137183	-0.0244941	-0.0159086	-0.0111374	0.156893	-0.0297306	-0.0152053	0.175007	-0.0201736	0.0345077	-0.0247612	0.294894	-0.00295406
M19/548	High hyperdiploidy	HeH	HeH	-0.0503378	-0.0510864	-0.0510908	0.146444	-0.0513946	0.109742	-0.0432251	0.126726	-0.0522712	0.120345	-0.049294	-0.0497118	-0.0446457	0.12113	-0.0554428	-0.0412206	0.126802	0.124205	0.00305991	-0.0485423	0.216846	-0.03247
M19/525	High hyperdiploidy	HeH	HeH	-0.0186985	-0.0158833	-0.0186816	0.143347	-0.0169753	0.0497258	0.00214141	-0.0796677	-0.0140492	-0.00572606	-0.0146999	-0.0184587	-0.0115395	0.119946	-0.0231646	-0.0128622	-0.00939735	0.121046	0.00579801	-0.0164718	0.218966	-0.00749853
M19/526	High hyperdiploidy	HeH	HeH	0.019607	-0.0458486	-0.0492351	0.121882	-0.0452831	0.105162	-0.0384648	-0.0427766	-0.0401107	0.09283	-0.0407865	-0.0461272	-0.0408007	0.10224	-0.0493467	-0.0306999	-0.0305465	0.107014	-0.00549973	-0.0396657	0.205481	-0.0229791
M18/3111	High hyperdiploidy	HeH	HeH	-0.0196571	-0.0375691	-0.046175	0.121758	0.0385721	0.0182457	-0.0471858	0.0391767	-0.0581819	0.0355378	0.0287458	0.0330579	-0.0498214	0.0331722	-0.0643085	0.0333247	0.0360536	0.106306	-0.0236615	-0.0444703	0.114593	-0.00163907
26614		Non-ploidy	Non-ploidy	0.0365801	0.0411267	0.0442394	0.0490852	0.0430308	0.0443715	-0.12663	0.0515087	-0.00332894	0.0457965	0.0430273	-0.0430343	0.0517447	0.0382591	0.0322629	0.00261911	-0.104254	0.0575732	-0.000432066	0.0453427	0.0484845	0.0368784
28934		Non-ploidy	Non-ploidy	-0.00272308	-0.000791	-0.00215022	0.00712122	0.000778	-0.00297013	0.00107353	0.00185869	0.000415	0.000485	-0.00121751	-0.00800067	0.00358926	-0.00479795	-0.00859899	0.00274485	-0.00350442	2.51e-05	0.0126775	-0.00102967	0.00715166	0.00238991
27043		Non-ploidy	Non-ploidy	0.000943	-0.00068	0.00755549	0.0121978	0.0074537	-0.0156691	0.00711654	0.0102302	-0.0606929	0.00524791	0.00416453	-0.00136977	0.0117907	0.000537	-0.000761	0.00224433	-0.0104308	0.0125982	-0.0105635	0.00463741	-0.0856412	-0.013235
27584		Non-ploidy	Non-ploidy	0.00208552	2.87e-05	0.00914045	0.0143268	0.00569505	0.0226001	-0.00122084	0.0154867	0.000904	-0.00462916	-0.00265203	-0.0112171	0.0044302	-0.00165912	0.00032	0.00364698	-0.0005	0.0069795	-0.00905001	0.0110332	0.00379092	0.0254656
28168		Non-ploidy	Non-ploidy	0.00336298	-0.00353471	0.00812828	0.0217061	0.0115625	0.00443421	0.0107653	0.0351386	-0.0762436	0.00654506	0.00701767	-0.0188013	0.0177729	0.0049353	0.00431476	0.00953394	-0.00250936	0.0135719	0.00764967	0.00340165	0.0122253	-8.43e-05
27490		Non-ploidy	Non-ploidy	0.0313088	0.0241827	0.0462276	0.0404485	0.012233	0.0490536	0.044526	0.045956	0.03713	0.0355984	-0.0266343	0.0282763	0.0299588	0.032017	-0.0751122	-0.0719028	0.0338654	0.0410301	0.0230613	0.0489644	0.0825588	0.0652183
25548		Non-ploidy	Non-ploidy	-0.00452866	-0.00107799	-0.00138701	0.00989202	0.0018708	-0.000986	0.0018819	0.00921361	-0.00178283	0.000254	-0.00279444	-0.00686456	0.00504886	-0.00674247	-0.00821023	-0.00146901	-0.00192578	0.00103767	0.00989219	-0.00312284	0.00789625	-0.00111887
25208		Non-ploidy	Non-ploidy	0.0765155	0.00804598	0.00813334	0.0166457	0.00994695	0.00186723	0.0108505	0.0124137	-0.318375	0.00809847	0.0046481	0.000665	0.0169019	0.0019954	0.000548	0.00498368	-0.00147152	0.0120404	0.00389907	-0.0699426	0.0133967	0.0161775
26611		Non-ploidy	Non-ploidy	0.0170527	0.0184796	0.0205615	0.0258701	0.022782	0.0199416	0.0179396	0.0245493	0.0165352	0.0263357	0.0209718	0.017743	0.0284123	0.0161873	0.0168243	0.0118495	0.00210924	0.0230057	0.00348888	0.0192915	0.0163538	-0.0114932
28149		Non-ploidy	Non-ploidy	-0.00163687	0.00418006	0.00390655	0.0144534	0.00704139	0.00376036	0.00514544	0.00887242	-0.0732998	0.00467923	0.00142898	-0.0440715	0.0107119	0.00183957	-0.00356242	0.00146069	-0.00846964	0.0102747	-0.00309467	-0.000623	0.0105387	-0.00669706
25953		Non-ploidy	Non-ploidy	0.0130752	0.0198576	0.0236876	0.033064	0.0247511	0.0237234	-0.391621	0.032696	0.0212977	0.0208457	0.0180068	0.0146119	0.0291773	0.0137632	0.0171849	0.0213653	0.00253997	0.0290043	0.00404696	0.0259511	0.0213183	0.0183927
30033		Non-ploidy	Non-ploidy	-0.00571497	0.00857771	0.0141614	0.0191207	0.0122658	0.0105498	0.0116071	0.0107129	0.00200214	0.00149992	-0.00339528	-0.00831256	0.000108	0.00185023	0.00820528	0.00201316	-0.01973	0.0108423	-0.00673173	0.00995123	0.00341486	0.0195902
27333		Non-ploidy	Non-ploidy	0.00199032	0.00662637	0.00598552	0.0168784	0.00922543	0.00327935	-0.104654	0.00829824	-0.077885	0.005979	0.00198749	-0.00124867	0.0133332	-0.000303	-0.00267268	0.00137712	-0.00449858	0.0092465	0.000478	0.00169823	0.0108554	0.0145863
25552		Non-ploidy	Non-ploidy	0.0455183	0.00266592	0.00324518	0.0129045	0.00592692	-0.00105769	0.00322114	0.00861374	0.00143174	0.00146863	-0.000355	-0.00622618	0.00586947	-0.00502776	-0.00367854	0.00201883	-0.00801895	0.00486708	0.0029363	-7.21e-05	0.00763337	-0.00611456
26660		Non-ploidy	Non-ploidy	-0.0046057	-0.00201404	-0.00223017	0.00856385	0.000951	-0.00440579	0.00085	0.00228758	-0.000774	0.000508	-0.00211848	-0.00874086	0.00747079	-0.00676827	-0.0076908	0.00434171	-0.00448299	0.00258449	0.0156845	-0.000865	0.00739259	0.00495822
25346		Non-ploidy	Non-ploidy	0.00268935	0.00510937	0.00317036	0.0187016	0.00936517	0.00186474	0.00896508	0.0090815	0.00646865	0.00230095	0.00226419	-0.00216513	0.0124133	0.000383	-0.00367113	0.00467299	0.000276	0.00895592	0.0135706	0.00366125	0.0139574	0.00605495
27391		Non-ploidy	Non-ploidy	0.0136668	0.0216682	0.0272205	0.035348	0.0278186	0.0293444	0.0172406	0.0348605	0.0218378	0.0199106	0.0186507	0.0136549	0.0258763	0.0159134	0.0171557	0.0257409	0.0192372	0.0314589	0.0133772	0.037861	0.0259031	0.0526732
25082		HeH	Ph+_HeH	-0.0397343	0.157179	-0.0423716	-0.038044	-0.0406597	0.156051	-0.0391646	-0.0387081	-0.0307011	-0.0361284	-0.0346628	-0.0439216	-0.0388519	0.148435	-0.0403905	-0.0247605	-0.0263647	0.160856	-0.00432518	-0.0288405	0.170079	0.000912
27583		HeH	Ph+_HeH	-0.0633824	-0.054786	-0.00353554	0.2654	-0.0461155	-0.0450337	-0.0449069	-0.040726	-0.0401427	-0.0565095	-0.0556973	-0.066381	-0.0682907	0.24413	-0.0489051	-0.0443444	0.215765	-0.0498551	-0.0317118	-0.0329993	-0.0193041	0.0349957
27389		Non-ploidy	Non-ploidy	-0.00734982	-0.00602593	-0.00516026	-0.000614	-0.00212171	-0.00702269	-0.00377273	0.000675	-0.00404805	-0.00162783	-0.00409491	-0.0125449	-0.00471269	-0.00684688	-0.00700129	0.00220225	-0.00939192	-0.00123167	0.00123636	-0.00237667	0.0010867	-0.00440228
26995		Non-ploidy	Non-ploidy	0.0131038	0.0175086	0.0218422	0.0262019	0.0262973	0.0260962	0.0211023	0.0316598	0.0189502	0.0219668	0.0181974	0.0115837	0.0239252	0.0156305	0.0153944	0.00920325	-0.00137817	0.0255707	0.000413	0.0176061	0.0221105	0.00332243
30035		Non-ploidy	Non-ploidy	-0.0369081	-0.0270483	-0.0134583	0.278273	-0.0148265	-0.0160418	-0.0161409	-0.0090914	-0.0159538	-0.0330678	-0.0339839	-0.0411744	-0.0438219	0.263346	-0.017427	-0.0221148	-0.0249811	-0.0254991	-0.0273741	-0.0168585	0.26397	0.043667
27836		Non-ploidy	Non-ploidy	0.0135555	0.0178466	0.021105	0.02162	0.0188741	0.0143203	-0.244504	0.0204807	0.0204588	0.0154743	0.0107245	0.0122087	0.0235062	0.00840022	0.011805	0.00544499	-0.00463223	0.0215208	-0.0095098	0.0119104	0.00672929	0.00477957
29589		Non-ploidy	Non-ploidy	-0.00584434	0.132168	-0.0021313	0.00416279	-0.0022821	-0.0045305	-0.00186241	-0.00218467	0.00192527	-0.00222913	-0.00762673	-0.00988349	0.00191413	-0.00877585	-0.00876851	-0.00596099	-0.00467367	-0.00180761	0.00198431	-0.00662763	0.000458	0.0104811
27298		Non-ploidy	Non-ploidy	0.0319927	0.037302	0.0465653	0.0529271	0.0461752	0.0488901	-0.141425	0.0496826	-0.0120059	0.0315496	0.0319367	0.0281333	0.0392175	0.0343674	0.037512	-0.0749665	0.0339111	0.0402018	0.0349191	0.0499374	0.0400316	0.0643444
28196		Non-ploidy	Non-ploidy	0.00177244	0.00475857	0.00482048	0.0103191	0.00825609	0.00158208	0.0100456	0.0111907	0.00421834	0.00537009	0.00274143	-0.00144653	0.0112718	0.000919	-0.00052	0.00435994	-0.00325366	0.0073984	0.00572722	0.00313131	0.00512939	0.000346
30034		Non-ploidy	Non-ploidy	-0.0062012	0.00243207	0.01496	0.0208774	-0.161826	0.0170794	0.0113112	0.08628	0.00774694	-0.00533553	-0.00223255	-0.0095691	-0.00176744	0.000332	0.00683797	0.0138567	0.00793103	0.00793538	0.00297966	0.0177936	0.0059033	0.0454592
27181		Non-ploidy	Non-ploidy	0.00259438	0.00432817	0.00728766	0.0142713	0.00735756	0.00239794	0.00662767	0.00993169	0.00527309	0.00613614	0.00340904	-0.00072	0.00877347	-0.000223	0.00308221	0.00606481	-0.00311843	0.0108087	-2.8e-05	0.00442757	0.00759257	-0.00204932
28011		Non-ploidy	Non-ploidy	0.000417	0.00400217	0.00659411	0.00887374	0.125376	0.00190198	-0.0292584	0.00724919	-0.000806	0.00376818	-0.00531925	-0.00448447	0.00658099	0.00147347	-0.0014845	0.00178386	-0.00270918	0.00697818	-0.00476624	0.000715	0.00990869	-0.00241065
25247		Non-ploidy	Non-ploidy	-0.00456698	-0.000456	-0.00196992	0.0134329	0.000668	-0.00200864	0.00318578	0.00142971	0.000233	0.172156	-0.00594265	-0.00701353	0.00786157	-0.00637468	-0.00850845	-0.00415467	-0.00354754	-0.00222712	0.00594011	-0.00634847	0.0107941	-0.00140569
25893		Non-ploidy	Non-ploidy	-0.0183654	-0.015673	-0.0605688	-0.00537455	-0.00914368	-0.00860649	-0.0108352	-0.00386526	0.0969604	-0.0119158	-0.01619	-0.0203368	-0.010542	-0.0188336	-0.0188933	-0.0146554	-0.0263437	-0.00656142	-0.025057	-0.0107173	-0.010667	-0.00507157
28182		Non-ploidy	Non-ploidy	0.0546208	-0.00153969	-0.00279657	0.00448878	-0.0968686	-0.0055588	0.00121023	0.00334879	0.000645	-0.00120034	0.00048	-0.00880927	0.00546636	-0.00498081	-0.00873777	0.00355074	-0.00942232	0.000937	0.00675547	-0.00110474	0.00354674	-0.00272296
26610		Non-ploidy	Non-ploidy	0.0153561	0.0225969	0.0297162	0.0344593	0.0265909	0.037214	0.0229536	0.0233265	-0.0316589	0.0108938	0.00903836	0.0135233	0.0270792	0.0175554	0.0134379	-0.00151937	0.00415422	0.0218559	0.00331358	0.00639931	0.0256528	0.0200173
25267		Non-ploidy	Non-ploidy	0.000981	-0.00221716	0.000305	0.0113073	0.0012682	-0.00249815	0.00308602	0.00380564	-0.000434	-0.000934	-0.00497798	-0.0054559	0.0036605	-0.00666293	-0.00798744	0.00146505	-0.00225408	0.000332	0.0135079	-0.00133612	0.00895917	0.00490376
27642		Non-ploidy	Non-ploidy	0.00618587	-0.0104393	0.0207028	0.0317971	0.0192251	0.0195147	0.0146797	0.023891	0.00218988	-2.53e-05	0.00149548	-0.0952389	0.00586079	0.00418981	0.0046685	0.00122711	0.00615006	0.00589953	-0.00796839	0.0215959	-0.000541	0.0254145
27754		Non-ploidy	Non-ploidy	-0.00116582	-0.000223	-0.00136972	0.00225678	0.00121062	-0.00521718	0.000859	0.00446737	-0.000289	0.00196127	-0.00152811	-0.00684085	0.000661	-0.00403362	-0.00181805	0.00304097	-0.00628451	0.00276461	9.53e-05	0.00393266	7.27e-05	-0.0043323
25967		Non-ploidy	Non-ploidy	0.00957356	0.0148798	0.0165148	0.0283992	0.195061	-0.261153	-0.0838375	0.0223131	-0.0727232	0.0145496	0.00924922	0.00762875	0.0229051	0.00775927	0.00720269	0.00884979	-0.0501165	0.0201239	-0.00142749	0.00850275	0.191869	-0.00133966
26971		Non-ploidy	Non-ploidy	0.0566672	0.0135555	0.0250771	0.0286898	0.0450923	0.0240629	0.0208178	0.0382606	0.0125792	0.0118821	0.00419483	0.00559567	0.0197463	0.00667015	0.0112732	0.00619686	-0.000891	0.0231663	-0.00624215	0.0177546	0.0166593	0.0441423
28670		Non-ploidy	Non-ploidy	-0.00597777	0.0163441	-0.00642287	0.0264355	0.0136137	0.0162034	0.0211559	0.0192923	-0.0810518	-0.00204999	-0.0960275	-0.0106801	0.00345199	-0.0109521	-0.0101818	0.012941	-0.00673506	-0.0373081	0.0051364	0.01255	0.0426572	0.0130996
27026		HeH	Ph+_HeH	0.0815892	-0.0278636	-0.0256112	-0.0236167	0.095531	-0.00363577	-0.0274703	-0.0361906	-0.0458613	-0.0267629	0.0369287	0.0794086	-0.0225965	-0.032126	-0.0338626	-0.0347616	-0.018426	-0.0215496	0.0387428	-0.0296601	0.0913474	0.0583118
28057		Non-ploidy	Non-ploidy	-0.00441546	-0.00220517	-0.00230262	0.00613385	0.000647	-0.0028826	0.00115131	0.00355133	0.00175614	-4.07e-05	-0.00322542	-0.00789511	0.00483782	-0.00281361	-0.0083763	0.00106054	-0.0051392	0.00130864	0.008292	-0.000891	0.00315463	0.00410757
29908		Non-ploidy	Non-ploidy	-0.00340499	-0.0019534	-0.000654	0.00452638	0.00251804	-0.00655259	0.00105343	0.00112074	0.00140398	-0.00280344	1.73e-05	-0.00832451	0.0018806	-0.00433217	-0.00339941	0.00442489	0.00567085	-0.00140127	0.0204116	-0.00475848	-0.00145481	0.00792976
27752		Non-ploidy	Non-ploidy	-0.00776692	0.00205535	0.0117414	0.0150035	0.0140285	0.0015912	0.00925597	0.0190097	0.000912	-0.000427	8e-05	-0.0143903	0.00169718	-0.00523088	-0.00331542	-0.00178806	-0.0167603	0.0061935	-0.0158342	0.00347143	-0.00221702	0.0319706
28335		Non-ploidy	Non-ploidy	0.00519503	0.0066361	0.00956307	0.0129467	0.00958005	0.00453915	0.00831316	0.0120786	-0.0328181	0.00924267	-0.00274086	-0.0046975	0.0116133	0.00407887	0.00189571	0.00711332	-0.00208735	0.01096	-0.0013443	0.0082716	0.00787027	-0.00158114
25371		Non-ploidy	Non-ploidy	-0.00271819	0.000145	-0.000548	0.00959964	0.00170884	-0.00175014	0.0019453	0.00142526	0.0012868	0.000367	-0.00325293	-0.00796786	0.00439236	-0.00391378	-0.00858069	0.000134	0.00095	-0.000216	0.00892614	-0.00225142	0.0103571	0.00334944
28350		Non-ploidy	Non-ploidy	0.00432296	0.00911467	-0.037655	0.0164855	0.113676	0.00216026	-0.285924	0.0139134	-0.0336525	0.00780171	0.00859168	0.000935	0.0128686	0.00376585	0.0020345	0.00849834	-0.00534092	0.00986087	0.00512184	0.00698652	0.00730264	-0.00107857
25451		Non-ploidy	Non-ploidy	0.00161074	0.0088564	0.0121219	0.0130549	0.0118496	0.00546054	0.00627801	0.01492	0.00651086	0.00597178	0.00863643	0.000279	0.0108774	-0.00100318	-0.00318904	0.00202923	-0.0100361	0.0140061	-0.00967243	-0.00446118	0.00371133	-0.00783801
25373		Non-ploidy	Non-ploidy	0.00166327	0.00595678	0.00645224	0.0223622	0.00803401	0.00601091	0.0107582	0.010526	-0.0425753	0.00504754	0.00452828	0.000824	0.0173583	0.000655	-0.00111166	0.0040228	0.00308365	0.00841519	0.0116456	0.00167059	0.0159926	0.00813298
25100		Non-ploidy	Non-ploidy	-0.00354532	-0.00146698	-0.00272429	0.00690665	-4.22e-05	-0.00159329	0.00148953	0.000971	-0.00117274	0.000836	-0.00253857	-0.00726636	0.0071727	-0.00559723	-0.00799748	0.00179823	0.000127	0.0013893	0.0156058	-0.00122909	0.0107945	0.00400317
27509		Non-ploidy	Non-ploidy	0.014262	0.0224277	0.0320208	0.0372081	0.0326522	0.0344625	-0.00150078	0.0551548	-0.00785184	0.0192164	0.0195958	0.0120993	0.0258434	0.0166508	0.0226652	0.0260197	0.0184759	0.0278918	0.0203303	0.0366598	0.0236813	0.0459239
27554		Non-ploidy	Non-ploidy	-0.0202916	0.0093922	0.0105125	0.0133404	-0.0487932	-0.00987082	0.00881396	0.0117661	0.0064913	-0.0308531	0.110376	-0.00202041	0.00888187	0.000599	-0.0121681	-0.00732368	-0.0483338	0.0130409	-0.0012445	0.00808557	0.0083533	-0.00408999
30032		Non-ploidy	Non-ploidy	0.0118773	0.0274795	0.0359333	0.0358605	0.0344942	0.032941	0.0281944	0.0414919	0.0283632	0.018313	0.0144836	0.00837685	0.014174	0.0159153	0.0266379	0.0164916	0.00916459	0.0279286	-0.00179682	0.0283942	0.0189963	0.0059151
27833		Non-ploidy	Non-ploidy	-0.0193022	0.00551927	0.0176205	0.0233721	0.0228462	0.0175383	0.0143998	0.0186634	-0.00054	-0.00295515	-0.00422121	-0.012672	-0.161392	-0.00351281	0.000743	-0.00284441	-0.0102445	0.00996768	0.0343528	0.00758771	0.247194	0.0698176
30036		Non-ploidy	Non-ploidy	-0.00782045	0.0192132	0.0275253	0.0367616	0.285222	0.0196742	0.0303755	0.0305525	0.00390229	0.00401201	0.00849148	-0.00578528	0.011602	-0.00507096	-0.0440265	-0.00717431	-0.0294127	0.0234175	-0.0283624	-0.00824198	-0.0103992	-0.0242545
25130		Non-ploidy	Non-ploidy	-0.00202132	0.00125056	0.00154168	0.00733748	0.00257016	-0.000748	0.00188058	0.00448332	-0.00868925	0.00186268	-0.00304442	-0.00905355	0.00467493	-0.00500494	-0.00451869	0.000723	-0.007316	0.00388387	0.00223186	0.000405	0.00598659	-0.00283965
27071		Non-ploidy	Non-ploidy	-0.00272672	-0.0004	0.000366	0.00696041	0.00103477	-0.00154608	0.000374	0.00494818	-0.000391	0.00183278	-0.00171517	-0.00604875	0.000854	-0.0060275	-0.00670768	0.00155059	-0.00719151	0.0024324	0.0054645	0.000533	0.00831421	0.00163637
25793		Non-ploidy	Non-ploidy	-0.0082073	-0.00790845	-0.00368651	-0.00356472	-0.00392783	-0.00629104	0.0045731	0.0110258	-0.130625	-0.00437715	0.0800385	-0.00337422	-0.0114028	0.100855	-0.0066966	-0.0108238	-0.0129611	-0.00872888	-0.00947137	-0.00806888	-0.0233178	-0.0110442
27085		Non-ploidy	Non-ploidy	-0.00774978	0.00229518	0.0148691	0.0138941	0.0113833	-0.00394071	0.00815625	0.0635034	0.00304875	-0.00545311	-0.009744	-0.0106776	-0.00777396	-0.00706779	0.000513	-0.000579	-0.00822852	0.00217662	-0.0180806	0.00589706	-0.00159456	0.0246498
26609		Non-ploidy	Non-ploidy	0.0343168	0.045353	0.0547827	0.0633583	0.0552403	0.053991	-0.408515	0.0579291	0.0408982	0.040053	0.0323796	0.0367098	0.04777	0.0373799	0.0382533	0.0284848	0.0246457	0.0466585	0.00880771	0.0355418	0.0376084	0.0252305
24309		Non-ploidy	Non-ploidy	0.0854321	0.011117	0.0150714	-0.00456757	-0.279546	0.0116991	0.00591258	0.130369	-0.000861	0.00620624	-0.00340031	0.00950027	-0.0295347	0.00126239	0.00887733	-0.187888	0.0606241	0.0125353	-0.0170261	0.00251934	0.178354	-0.0123211
28581		Non-ploidy	Non-ploidy	0.00024	-0.0155099	0.0027619	-0.0518019	-0.0143189	0.235646	-0.0300514	-0.00476072	-0.0247719	-0.00613447	-0.00302017	-0.00933735	-0.0444219	-0.0152012	0.0119449	-0.00361936	-0.0434574	-0.011563	-0.0824293	0.0123694	-0.0721033	-0.0390671
25246		Non-ploidy	Non-ploidy	0.0280393	0.0044951	0.00542579	0.00876806	0.00555419	0.00029	0.00427963	0.00764127	0.00200154	-0.0015439	0.00218065	-0.00200012	0.00689107	-0.000416	-0.000641	0.000932	-0.00579335	0.00937484	-0.0058566	0.00177158	0.00305468	-0.00765189
24919		Non-ploidy	Non-ploidy	-0.00405374	-0.00168381	-0.00258964	0.00716917	-0.00027	-0.00299251	0.00251711	0.00393952	-0.000701	-0.00234666	-0.00279318	-0.0065951	0.00606106	-0.00594725	-0.00855417	0.00270608	0.00227168	0.00205849	0.0150211	-0.000169	0.00679721	0.00480645
27585		Non-ploidy	Non-ploidy	0.011474	0.0653808	-0.118069	0.0766959	0.0675722	0.0441232	-0.123072	0.0482562	-0.290006	0.0251329	0.0274734	0.0194523	-0.277695	0.0261293	-0.00482569	0.0350238	0.0250416	0.0379437	0.0177135	0.043077	0.0399186	0.0643628
26621		Non-ploidy	Non-ploidy	0.00186285	0.00820912	-0.031166	0.0173246	0.0134515	-0.059177	0.0331808	0.0178188	-0.00101185	0.0070421	0.0010786	0.000761	0.00646047	0.00230615	0.00808456	0.00119779	-0.00126562	0.0113822	-0.0147808	0.00961858	0.0088779	0.00927657
24890		Non-ploidy	Non-ploidy	0.00279413	0.00443109	0.0077415	0.0144746	0.00928909	0.00339868	0.0082941	0.011868	0.00613495	0.00476273	0.00248833	0.000821	0.0116315	-0.000754	0.00129163	0.00472091	-0.00367138	0.00970319	0.00301132	0.00455577	0.0119643	0.00188533
26682		Non-ploidy	Non-ploidy	0.0165878	0.030118	0.0346542	0.0480581	0.0371002	0.0359286	-0.251488	0.0407299	-0.0460213	0.0221462	0.0220442	-0.0539193	-0.18437	0.022288	0.0196661	0.0221335	0.00353458	0.0385779	-0.00369071	0.0240923	0.0292886	0.0239991
25344		Non-ploidy	Non-ploidy	0.0034744	0.00678798	0.0104321	0.0160132	0.0101815	0.00611304	-0.282423	0.0107341	0.00722523	0.00709174	0.00425457	-0.00123987	0.0115066	0.00525082	0.00312573	0.00423037	-0.00722101	0.0107735	-0.00461756	0.00549394	0.0121209	-0.00616053
27819		Non-ploidy	Non-ploidy	-0.00371942	0.00414259	0.0157537	0.0209749	0.0122882	0.0180755	0.0119564	0.0165273	-0.0501736	-0.00575554	-0.00263523	-0.00463526	0.00420446	-0.004982	0.00448937	0.00308988	0.00416925	0.00592188	-0.000317	0.016654	0.00387746	0.0215079
27812		Non-ploidy	Non-ploidy	0.0980911	0.00687251	0.0118771	-0.00539407	0.00266615	-0.000453	0.00220783	0.00663014	-0.00287371	0.00866323	0.000589	0.0030395	0.00227882	0.00243699	0.0085398	0.00091	-0.0116414	0.00983149	-0.0261466	0.00880893	-0.00991744	-0.010154
26062		Non-ploidy	Non-ploidy	-0.00236439	-3.11e-05	0.000759	0.0130646	0.012189	0.0100566	0.00457937	0.0229788	-0.00103603	0.00814952	-0.00224983	-0.00504075	0.0185799	-0.00422368	-0.00796465	0.0035766	0.00555311	0.00365236	0.0190285	-0.00104708	0.0138379	0.0123832
29089		Non-ploidy	Non-ploidy	-0.00318116	-9.07e-05	-0.00377194	0.0100692	0.00100709	-2.22e-05	0.00269959	0.00220127	-0.000862	4.49e-05	-0.00209138	-0.00688879	0.00484712	-0.0052846	-0.00833023	0.000141	-0.00094	0.00182602	0.014573	-0.00253951	0.0123761	0.00300017
26726	High hyperdiploidy	HeH	HeH	-0.06565	-0.06848	-0.06521	0.234912	-0.06581	0.231946	-0.06207	-0.05926	-0.06472	0.223357	-0.06549	-0.06862	-0.06969	0.436723	-0.06328	-0.05817	0.223173	0.231249	-0.05569	-0.05258	0.233501	-0.04449
11669	Low hypodiploidy	HoTr	HoTr	0.0972774	-0.0803208	-0.0785019	-0.0740626	0.111271	0.109745	-0.0760742	0.113173	-0.0804411	0.097891	0.0995173	-0.083589	-0.0720705	0.100498	-0.082699	-0.0782437	-0.0844604	0.115805	0.0759934	-0.079836	0.116395	0.0628567
31044	HoTr by SNP	HoTr	HoTr	0.173581	-0.0843934	-0.0848535	-0.0765487	-0.0753742	0.186081	-0.0826989	0.193859	-0.0802339	0.173439	-0.0777327	-0.0810125	-0.0696956	0.169631	-0.0901844	-0.0841453	-0.0936694	0.198463	0.128952	-0.0819514	0.195847	0.115495

## Sheet: Supplementary table 5
Supplementary Table 5: Whole chromosome log2 ratios for all cases in validation cohort
Patient ID	Age (yrs)	Sex	blast percentage	Classifier output	Genetic classification Vienna	details/comments	chr1	chr2	chr3	chr4	chr5	chr6	chr7	chr8	chr9	chr10	chr11	chr12	chr13	chr14	chr15	chr16	chr17	chr18	chr19	chr20	chr21	chr22
1	6	M	95	Non-ploidy	diploid/t(1;19)/TCF3-PBX1		4.03189	-0.285963	-0.00528217	-0.0370883	0.00629477	-0.943134	-0.204573	0.108506	-0.327696	-0.274034	-0.384612	-0.691151	-0.458507	-0.610722	-0.236929	-0.173748	-0.0640485	-0.0482066	-0.484858	-0.00342603	-0.295182	1.38247
2	5	F	69	Non-ploidy	diploid/t(12;21)/ETV6-RUNX1		-0.10605	-0.33079	0.178604	0.144066	0.571176	0.881076	-0.196903	0.427311	-0.497842	0.0393586	0.333857	-0.820447	-0.315652	-2.43716	0.162755	0.444139	-0.46275	0.87126	-2.16503	1.99457	-0.291	1.57546
3	5	M	96	HoTr	diploid/t(12;21)/ETV6-RUNX1	46,XY,del(3)(p21.3),del(5)(q33.3)/EBF1,t(12;21)/ETV6-RUNX1,del(12)(p13.1)/ETV6,del(19)(p13.3),del(22)(q11.22)/VPREB1	0.74918	-0.315113	-0.342736	-0.293553	-0.465626	-0.144571	-0.418615	0.446511	-1.57636	1.31545	0.0848566	-1.7136	0.10084	-2.11042	-0.199366	1.17925	1.02924	1.23861	1.77727	0.292631	0.147509	-0.781399
4	10	F	98	Non-ploidy	diploid/B-other/DUX4		0.123725	-0.61057	0.22939	0.458241	0.927364	0.593199	0.037874	1.42794	-1.28022	-0.105944	0.631513	-1.36315	-0.490334	-2.15974	-1.11989	0.291581	-0.690626	-0.362873	0.737328	1.13588	-0.478183	2.0675
5	<1	F	99	Non-ploidy	diploid//KMT2A-AFF1		-0.409056	0.257953	0.619885	1.08043	1.07154	1.13769	0.887603	1.49405	-0.102852	0.203114	0.537908	-0.705518	0.25684	-1.06645	-1.34761	-0.523692	-1.19711	0.630427	-2.76158	-0.119027	-0.243303	0.298763
6	9	M	95	Non-ploidy	diploid/B-other/IKZF1plus		0.378774	-0.741269	-1.07488	-0.706025	-0.341331	-0.401986	-0.203965	0.652794	-1.04469	1.76486	0.658307	-1.0886	0.756959	-2.36116	-0.0801	1.57582	-0.281865	1.05275	0.445431	1.24577	-0.595706	0.390115
7	20	F	82	Non-ploidy	diploid/B-other/IKZF1plus		-0.217664	-0.262334	-0.389837	-0.298868	-0.450773	-0.368835	-0.408506	0.142178	0.18593	-0.398135	-0.946125	-0.580976	-0.247991	-0.887936	-0.459763	0.609309	-0.308524	-0.454121	-0.220412	1.3453	0.81997	3.79811
8	3	M	98	Non-ploidy	high hyperdiploid	53,XY,+X,+4,+6,+10,+18,+21,+21	-0.468334	-0.566067	-0.589925	1.32236	-0.595872	1.3723	-0.566077	-0.563048	-0.547851	1.47562	-0.481615	-0.527433	-0.542424	-0.582104	-0.508415	-0.426967	-0.428055	1.45096	-0.36404	-0.428566	2.94569	-0.380127
9	13	F	98	HeH	high hyperdiploid		-0.146289	-0.726442	-0.713267	1.09834	-0.733318	1.16439	-0.721079	-0.708554	-0.73906	1.2324	-0.642497	-0.682084	-0.692113	1.12085	-0.673785	-0.61849	1.24053	1.20168	-0.539226	-0.614464	2.50561	-0.613138
10	6	F	75	HeH	high hyperdiploid		-0.939659	-0.558598	-0.562069	1.41524	-0.550667	-0.576543	-0.614918	0.926222	0.881351	-0.436449	-0.489085	-0.606841	-0.584502	1.34968	-0.45564	-0.353762	0.362007	-0.506192	-0.283064	-0.31684	3.29001	-0.389677
11	6	F	92	HeH	high hyperdiploid		-0.561532	-0.603633	-0.592265	1.23449	-0.603206	1.30153	-0.624172	-0.588405	-0.623985	1.31493	-0.577103	-0.643153	-0.622776	1.20909	-0.379609	-0.517795	1.32987	-0.592517	-0.646768	-0.493657	2.74385	-0.463181
12	5	M	70	HeH	high hyperdiploid		0.00898869	-0.760696	-0.733807	0.909239	-0.741697	0.964744	-0.763665	-0.517703	-0.195707	0.933993	-0.735502	-0.764621	-0.791178	0.882044	-0.724521	-0.689493	1.01771	2.24673	-0.65869	-0.662038	2.25741	-0.481543
13	2	M	61	HeH	high hyperdiploid		-0.758644	-0.89275	-0.915376	0.660626	0.731749	0.727453	-0.914759	0.739068	-0.925956	0.807873	-0.750991	-0.85604	-0.847688	1.97359	-0.833655	-0.799687	0.771583	0.753944	-0.685421	-0.785457	2.09973	0.70081
14	9	F	97	HeH	high hyperdiploid		-0.208803	-0.910815	-0.928383	0.881753	0.945558	0.920971	-0.143672	-0.886575	-0.891305	0.975158	-0.812411	-0.867513	-0.878026	0.896696	-0.884628	1.00163	0.988987	0.990653	-0.834711	-0.827859	2.31666	-0.843362
15	13	F	94	Non-ploidy	masked near-haploid	only near diploid/low hyperdiploid clone with 48 chromosomes detectable by FISH, DNA-index and cytogenetics; array: 48,XX,CN-LOH(X,1-20,22),+1q,+21,+21	0.407273	-0.266946	-0.237971	-0.264163	-0.232728	-0.23361	-0.254248	-0.216466	-0.290316	-0.250822	-0.248892	-0.258646	-0.282189	-0.274483	-0.245494	-0.205599	-0.235379	-0.258414	-0.230549	-0.189657	4.43225	-0.16295
16	6	F	95	HeH	masked near-haploid	only high hyperdiploid clone detectable by FISH, DNA-index and cytogenetics; array: 56,XX,CN-LOH(X,1-7,9,11-13,15-17,18-20,22),+8,+8, +10,+10, +14,+14,+18,+18,+21,+21	-0.52726	-0.551518	-0.553994	-0.541392	-0.553668	-0.544149	-0.54055	1.81997	-0.555817	1.76524	-0.527053	-0.544676	-0.53803	1.74255	-0.544334	-0.50721	-0.515731	1.8133	-0.512432	-0.499051	1.86197	-0.446169
17	15	F	80	Non-ploidy	masked near-haploid	only diploid and/or low hyperdiploid clone with 50 chromosomes detectable by FISH, DNA-index and cytogenetics; array: 50,XX,+X,+X,CN-LOH(1-20,22),+21,+21	-0.2068	-0.234333	-0.213874	-0.233719	-0.212684	-0.207365	-0.235344	-0.208403	-0.220451	-0.205066	-0.211161	-0.229283	-0.230613	-0.248202	-0.216459	-0.215855	-0.232691	-0.204747	-0.272755	-0.167526	4.47391	-0.0665842
18	5	M	95	Non-ploidy	masked near-haploid	only high hyperdiploid clone with 52 chromosomes detectable by FISH, DNA-index and cytogenetics; array: 52,XY,+X,+Y,CN-LOH(1-17,19-20,22),+18,+18,+21,+21	-0.298811	-0.32806	-0.306142	-0.320367	-0.305766	-0.29532	-0.327507	-0.296312	-0.332443	-0.313188	-0.295759	-0.332785	-0.34505	-0.339298	-0.302124	-0.281616	-0.296	3.10535	-0.344156	-0.262304	3.07192	-0.254257
19	5	M	95	HeH	masked near-haploid	only high hyperdiploid clone with 52 chromosomes detectable by FISH, DNA-index and cytogenetics; array: 52,XY,+X,+Y,CN-LOH(1-8,10-13,15,20,22),+9,+9, +21,+21	-0.373188	-0.400608	-0.390511	-0.387064	-0.384734	-0.371794	-0.408135	-0.375608	2.3695	-0.381123	-0.379994	-0.385728	-0.609155	2.48375	-0.385404	-0.346352	-0.371929	-0.3862	-0.322378	-0.360707	2.51061	-0.343243
20	4	M	93	HeH	near-haploid	near-haploid/hypodiploid clone with 30 chromosomes and hyperdiploid clone with 58 chr.; DNA-index: 0,61 (73,8%) 1,21 (9,8%); FISH: hypo (35%), hyper (50%)	-0.530784	-0.648931	-0.694955	1.70684	-0.69879	-0.695968	-0.689476	1.84396	1.0146	-0.535043	-0.548708	-0.563425	-0.661874	1.84771	-0.556031	-0.535423	-0.464493	1.01315	-0.396884	-0.516561	1.90942	-0.598337
21	6	F	79	HeH	near-haploid	near-haploid clone with 27 chromosomes and hyperdiploid clone with 53-54 chr., near-haploid clone only detectable by cytogenetics, FISH only hyperdiploid clone;	-0.363732	-0.406404	-0.407198	-0.424793	-0.402292	-0.398874	-0.413947	-0.39774	2.07437	-0.35077	-0.366802	-0.367982	-0.369811	2.56969	-0.392006	-0.371387	-0.391285	-0.375863	-0.378069	-0.363106	2.69311	-0.395109
22	3	M	30	HeH	masked near-haploid	only high hyperdiploid clone with 54 chromosomes detectable by FISH and cytogenetics; array: 54,XY,+X,+Y,CN-LOH(1-6),del(6)(p22.2)/HIST1x2,CN-LOH(7,8),+9,+9,CN-LOH(10-13),+14,+14,CN-LOH(15-20),+21,+21,CN-LOH(22)	-0.394858	-0.411185	-0.353466	-0.40715	-0.332486	-0.334853	-0.435308	-0.316227	1.80959	-0.412663	-0.397593	-0.521651	-0.505439	2.65911	-0.398125	-0.396191	-0.387213	-0.402416	-0.472568	-0.291439	2.78011	-0.0779788
23	12	M	85	HoTr	low hypodiploid	only hypodiploid clone detectable; clone size by FISH about 30-50%	1.17349	-0.823219	-0.809348	-0.803584	-0.809652	1.28253	-0.769111	1.23993	-0.813789	1.14783	-0.827747	-0.787028	-0.855977	1.17464	-0.83365	-0.819421	-0.782339	1.21425	0.997893	-0.818004	1.20522	1.11709
24	14	M	85	HoTr	low hypodiploid	DNA-index: 0,73 (80,3%); 1,52 (11,6%); hypodiploid clone by FISH >90%	0.986553	-1.03421	-0.996924	-1.0058	1.02818	1.07333	-0.978427	1.07154	-0.982405	0.959423	0.989247	-0.964014	-1.06934	-0.968915	0.953862	-0.916577	-0.90727	1.02152	0.727833	-0.891934	1.00664	0.897688
25	18	F	91	HoTr	low hypodiploid	DNA-index: 0,82 (66,9%); 1,57 (6,7%); hypodiploid clone by FISH 50-70%	0.726308	0.54522	-1.43502	0.575246	0.787899	0.758894	-1.43481	0.805933	-0.0824217	0.750377	0.732006	0.714034	-1.43703	-1.35028	-1.40083	-1.38745	-1.39171	0.472803	0.743406	0.771182	0.791664	0.744582
26	17	M	80	HoTr	low hypodiploid	only hypodiploid clone detectable, clone size by FISH 70-80%;	0.860489	-1.09123	-1.07624	-1.05011	0.932899	0.928676	-1.05465	0.927683	0.865474	0.872605	0.86736	-1.00641	-1.0055	0.896504	-1.1105	-1.10616	-1.1005	0.910912	0.774555	-1.09177	0.927843	0.928059
27	16	M	95	HoTr	low hypodiploid	only hypodiploid clone detectable, clone size by FISH 45-65%;	0.889354	-1.28772	-1.17147	-1.31847	0.967389	0.903172	-1.11975	0.895938	0.894797	0.891005	0.884082	-1.07405	-1.16497	0.674763	-0.995362	-0.748119	-0.972431	0.875489	0.789558	-0.738798	0.917258	1.00833
28	12	M	83	HoTr	low hypodiploid	hypodiploid clone by FISH 10-15%, hyperdiploid clone by FISH 60-80%;	0.608272	-0.5221	-1.18972	-1.16813	0.785798	1.08619	-1.14597	0.726274	-1.1868	0.597196	1.61135	-0.0605989	-1.17941	-0.208427	-1.20631	-0.741669	-1.26138	0.518341	0.486246	0.936067	1.25882	1.25597
29	15	M	74	HoTr	low hypodiploid	DNA-index: 1,45 (52,3%); 0,76 (16,4%), 0,67 (10,8); hypodiploid clone by FISH 20-40%, hyperdiploid clone by FISH about 35%	1.28272	-1.02372	-1.02925	0.402551	0.434962	1.28197	-0.992443	1.31508	0.456715	0.518707	1.2442	-0.926031	-1.01073	1.27506	-0.94135	-0.887945	-0.856474	-1.04422	0.728473	-0.893971	1.3222	-0.65651
